# Supplementary material for: Plasma miRNAs in predicting radiosensitivity in non-small cell lung cancer
Source: Tumour Biol. 2016 Apr 13;37(9):11927–36. doi: 10.1007/s13277-016-5052-8 (PMC5080326; doi:10.1007/s13277-016-5052-8)
Supplement: Supplementary file 3 — Differential genes (XLS 196 kb) [file 13277_2016_5052_MOESM3_ESM.xls]

## Sheet: Radioresistant
Unique id	Parametric p-value	FDR	Geom mean of intensities in class 1:0h	Geom mean of intensities in class 2:2h	Geom mean of intensities in class 3:4h	Geom mean of intensities in class 4:8h	Geom mean of intensities in class 5:12h	Geom mean of intensities in class 6:24h	Gene Symbol
8038954	< 1e-07	< 1e-07	72.13	118.27	123.47	122.59	137.9	128.9	ZNF616
7923119	< 1e-07	< 1e-07	106.13	157.04	316.97	327.67	378.43	179.19	ZBTB41
7955195	< 1e-07	< 1e-07	305.29	238.36	309.16	488.07	478.7	289.27	TROAP
8114797	< 1e-07	< 1e-07	278.67	376.39	671.19	757.77	800.34	753.08	SPRY4
8030128	< 1e-07	< 1e-07	232	136.3	121.5	139.27	119.01	137.14	PPP1R15A
7928429	< 1e-07	< 1e-07	621.22	486.32	801.15	928.09	999.91	1345.45	PLAU
7916592	< 1e-07	< 1e-07	206.99	322.29	414.92	422.2	464.34	329.86	MYSM1
7951271	< 1e-07	< 1e-07	80.44	76.12	46.14	42.92	37.48	75.77	MMP1
8044346	< 1e-07	< 1e-07	362.68	348.69	406.5	543.47	652.76	806.79	LOC151009
8054517	< 1e-07	< 1e-07	648.86	565.09	717.59	942.44	1233.82	1439.65	LOC151009
8075310	< 1e-07	< 1e-07	20.39	22.91	38	40.77	51.92	58.26	LIF
8040103	< 1e-07	< 1e-07	271.13	256.62	182.57	140.97	158.16	100.91	ID2
7925561	< 1e-07	< 1e-07	48.84	113.67	121.48	113.18	110.64	87.14	FAM36A
7912706	< 1e-07	< 1e-07	419.51	342.4	742.36	703.75	721.44	669.86	EPHA2
7965335	< 1e-07	< 1e-07	357.8	442.07	643.3	691.8	750.28	879.2	DUSP6
7902687	< 1e-07	< 1e-07	1303.35	740.02	742	667.55	677.06	788.64	CYR61
8129937	< 1e-07	< 1e-07	434.16	291.32	253.9	277.59	262.52	252.28	CITED2
7943413	< 1e-07	< 1e-07	410.07	577.8	894.44	904.31	865.8	543.03	BIRC3
8113073	< 1e-07	< 1e-07	380.37	731.33	917.92	791.23	757.55	740.13	ARRDC3
8059854	< 1e-07	< 1e-07	142.94	127.31	204.67	241.03	257.42	285.22	ARL4C
8056220	< 1e-07	< 1e-07	294.83	410.9	717.52	766.34	772.1	458.29	AHCTF1
7909789	4.00E-07	1.20E-05	129.23	131.87	198.75	236.87	263.12	133.06	TGFB2
8052269	4.00E-07	1.20E-05	516.07	815.02	1005.8	990.02	1076.53	735.33	CCDC88A
8012000	7.00E-07	2.05E-05	198.76	220.11	102.46	104.84	112.74	149.21	RNASEK
8178086	8.00E-07	2.19E-05	861.88	573.71	1628.64	1241.97	1378.45	903.53	HSPA1B
8179324	8.00E-07	2.19E-05	861.88	573.71	1628.64	1241.97	1378.45	903.53	HSPA1B
7963575	8.00E-07	2.19E-05	251.09	272.24	115.37	133.98	168.09	259.26	EIF4B
7972888	9.00E-07	2.32E-05	46.37	78.98	102.12	107.27	100.18	83.68	PCID2
7913824	9.00E-07	2.32E-05	123.4	180.59	213.22	226.34	258.59	209.75	C1orf63
8097098	1.00E-06	2.43E-05	102.26	165.31	162.17	185.98	194.39	153.47	USP53
7952313	1.00E-06	2.43E-05	15.33	19.33	32.38	34.59	43.16	28.83	MIRLET7A2
7952309	1.00E-06	2.43E-05	29.16	51.68	87.53	90.85	92.03	68.45	BLID
7923189	1.10E-06	2.62E-05	211.29	292.66	302.71	411.11	466.24	276.79	KIF14
7932637	1.30E-06	3.04E-05	59.4	95.96	100.77	108.04	115.26	102.39	ANKRD26
8120441	1.40E-06	3.21E-05	517.81	793.2	891.69	935.69	959.16	753.57	PHF3
7974146	1.60E-06	3.54E-05	77.31	134.05	132.36	140.8	142.3	134.6	PRPF39
8150138	1.70E-06	3.58E-05	55.56	110.01	123.65	112.41	114.99	98.07	TEX15
8140967	1.70E-06	3.58E-05	33.19	56.32	60.42	66.84	77.96	67.99	SAMD9
7899502	1.70E-06	3.58E-05	196.34	122.54	103.76	98.58	100.54	104.64	RNU11
8116227	2.00E-06	4.07E-05	83.16	180.35	162.34	156.41	171.53	134.43	CLK4
8112202	2.20E-06	4.21E-05	423.24	243.4	268.02	263.86	298.04	251.54	PLK2
8127903	2.20E-06	4.21E-05	52.65	85.07	87.4	96.21	109.32	77.94	KIAA1009
7927631	2.20E-06	4.21E-05	183.01	114.24	117.41	118.26	116.11	135.55	DKK1
7964937	1.00E-07	4.21E-06	177.81	286.28	339.83	386.61	415.5	297.68	ZFC3H1
8083063	1.00E-07	4.21E-06	127.62	177.89	214.01	226.54	235.83	215.93	SLC25A36
8179322	1.00E-07	4.21E-06	2587.4	1900.01	4548.35	3575.49	3912.22	2578.59	HSPA1A
8081503	1.00E-07	4.21E-06	186.58	259.21	294.75	346.35	408.11	278.57	DZIP3
8155946	2.40E-06	4.33E-05	150.71	244.59	293.76	295.38	290.37	209.18	VPS13A
8118314	3.40E-06	6.04E-05	803.55	557.86	1521.71	1163.15	1297.4	852.47	HSPA1B
8083876	3.60E-06	6.31E-05	194.53	288.57	361.37	371.19	432.14	301.77	SKIL
8020339	3.80E-06	6.48E-05	33.3	26.88	26.45	24.5	18.36	16.37	MC5R
7954711	3.80E-06	6.48E-05	232.17	368.76	376.88	419.55	469.04	424.2	C12orf35
7923086	4.00E-06	6.73E-05	301.28	461.2	446.83	622.67	721.83	400.92	ASPM
7968484	4.10E-06	6.81E-05	127.12	230.07	269.66	254.63	254.71	182.47	BRCA2
8124459	2.00E-07	6.82E-06	90.38	121.65	180.46	179.85	197.01	154.8	ZNF322A
7971602	2.00E-07	6.82E-06	94.25	93.36	189.74	202.24	194.3	128.87	RCBTB1
8015210	2.00E-07	6.82E-06	273.27	236.12	157.47	131.74	126.05	168.17	KRTAP2-4
8019576	2.00E-07	6.82E-06	273.27	236.12	157.47	131.74	126.05	168.17	KRTAP2-4
8044236	2.00E-07	6.82E-06	253.9	449.66	450.37	465.65	457.4	395.69	GCC2
7973756	4.90E-06	7.73E-05	85.22	112.59	125.57	184.36	230.11	135.49	G2E3
8020068	3.00E-07	9.71E-06	86.72	159.56	153.44	160.89	180.33	134.99	ANKRD12
8151788	8.80E-06	0.000129	175.49	184.94	315.1	341.31	358.57	256.48	RBM12B
8094719	1.15E-05	0.000165	95.14	178.79	210.89	225.21	233.6	149.86	N4BP2
8102076	1.24E-05	0.000176	144.92	244.77	235.45	318.85	381.31	191.91	CENPE
8010978	1.30E-05	0.000182	126.32	270.44	318.01	302.56	246.86	139.61	LOC100130876
8094122	1.54E-05	0.000209	50.39	308.3	93.93	68.8	50.73	51.51	USP17L6P
8112139	1.94E-05	0.000255	669.11	846.16	1116.98	1281.91	1332.24	1095.87	IL6ST
8022473	1.93E-05	0.000255	129.41	197.37	253.89	257.75	273.37	203.91	ESCO1
8067305	2.10E-05	0.000272	129.87	204.17	251.99	276.15	311.03	212.53	SYCP2
7943498	2.11E-05	0.000272	103.92	147.97	193.21	198.28	200.74	151.02	DYNC2H1
8094116	2.36E-05	0.000284	50.5	357.72	92.25	67.98	51.06	52.14	USP17
8094118	2.36E-05	0.000284	50.5	357.72	92.25	67.98	51.06	52.14	USP17
8094120	2.36E-05	0.000284	50.5	357.72	92.25	67.98	51.06	52.14	USP17
8094124	2.36E-05	0.000284	50.5	357.72	92.25	67.98	51.06	52.14	USP17
8094126	2.36E-05	0.000284	50.5	357.72	92.25	67.98	51.06	52.14	USP17
8094128	2.36E-05	0.000284	50.5	357.72	92.25	67.98	51.06	52.14	USP17
8094132	2.36E-05	0.000284	50.5	357.72	92.25	67.98	51.06	52.14	USP17
8139820	2.95E-05	0.000351	87.75	143.22	159.86	149.11	180.88	158.5	ZNF680
8118322	3.08E-05	0.000363	200.52	275.32	384.1	444.54	440.84	226.4	SNORD52
8094130	3.27E-05	0.000379	50.81	385.87	97.39	67.57	50.94	52.38	USP17
8069711	3.35E-05	0.000384	226.34	319.64	393.33	378.51	392.77	312.38	LTN1
7917976	3.70E-05	0.000421	122.68	167.83	265.55	282.69	293.61	191.09	SASS6
8120269	3.83E-05	0.000432	14.71	23.55	29.49	30.82	29.36	22.84	FBXO9
8084128	5.21E-05	0.000553	102.3	164.06	191.75	209.91	212.9	160.78	TTC14
8151684	5.14E-05	0.000553	44.52	62.25	91.57	123.61	125	77.22	MMP16
8144395	5.54E-05	0.000583	34.34	147.38	45.4	40.17	30.69	31.56	USP17L2
7961291	5.94E-05	0.00062	25.31	28.79	52.6	62.39	60.06	20.47	TAS2R31
7965264	6.45E-05	0.000651	67.2	109.89	126.98	122.77	132.6	99.74	CEP290
8149356	8.24E-05	0.000812	34.31	152.47	47.32	39.95	30.17	31	USP17L2
7949410	9.27E-05	0.000907	329.4	385.71	183.19	188.72	194.71	344.38	MALAT1
8170992	0.0001172	0.00113	36.9	46.27	66.68	67.77	69.06	70.26	SNORA56
7967030	0.0001421	0.00133	179.19	95.89	95.29	92.56	88.84	103.25	RNU4-1
7903049	0.0001715	0.00157	51.28	71.85	91.77	112.72	125.05	93.14	CCDC18
8149243	0.0001788	0.00158	34.3	130.66	46.15	40.77	30.57	31.71	USP17L2
8120271	0.0001777	0.00158	16.46	24.23	29.86	31.71	34.83	20.38	FBXO9
8144397	0.0002264	0.00193	32.2	235.58	57.31	41.93	29.44	27.13	USP17L2
8149241	0.0002264	0.00193	32.2	235.58	57.31	41.93	29.44	27.13	USP17L2
8044961	0.0002793	0.00235	157.56	70.12	70.41	73.21	74.34	79.58	RNU4ATAC
7948995	0.0002847	0.00238	293.73	287.41	557.78	577.94	630.43	354.18	ATL3
8047606	0.0003446	0.00284	93.15	135.26	166.44	173.72	185.4	136.65	NBEAL1
8155540	0.0006227	0.00459	49.46	51.77	73.78	91.06	112.38	77.87	CNTNAP3
8161460	0.0006227	0.00459	49.46	51.77	73.78	91.06	112.38	77.87	CNTNAP3
8094134	0.0006661	0.0048	46.87	561.98	129.97	74.32	50.29	47.14	USP17L6P
8148962	0.0006765	0.00485	14.71	58	32.52	25.36	20.7	13.68	OR4F21
8176276	0.0008176	0.00567	120.7	163.27	187.23	214.63	229.97	187.93	ATRX
8071272	0.0013294	0.00874	136.56	136.09	88.76	73.7	63.04	84.78	GP1BB
7911345	0.0014853	0.00951	15.5	59.74	34.58	25.85	22.16	14.51	OR4F16
8110672	0.0014853	0.00951	15.5	59.74	34.58	25.85	22.16	14.51	OR4F16
7896744	0.0014853	0.00951	15.5	59.74	34.58	25.85	22.16	14.51	OR4F16
8136645	0.0015629	0.00996	19.05	19.4	32.35	31.15	40.26	20.49	TAS2R4
7952335	0.0020971	0.0127	174.52	300.71	388.96	346.61	341.77	205.58	SNORD14E
7981724	0.0036869	0.0196	23.53	89.48	50.28	39.58	29.53	32.03	IGHD
7981730	0.0038996	0.0206	58.09	116.62	90.47	72.77	57.27	61.58	IGLJ3
8130580	0.0041124	0.0215	48.06	75.16	99.03	86.92	85.33	51.81	SNORA29
8176570	0.0040882	0.0215	64.01	87.67	43.79	44.72	43.99	59.97	DUX4L4
8175585	0.0075045	0.0355	70.82	46.19	86.7	120.65	104.63	109.53	ANKRD11
8031293	0.0086324	0.0387	15.74	29.6	16.4	10.33	16.5	15.59	KIR2DL3
8165672	0.0114845	0.0483	56.5	181.06	115.78	123.58	138.96	72.02	RFC1
8127989	0.0152869	0.0603	186.15	273.88	278.2	265.24	323.06	175.33	SNORD50B
7964665	0.0165437	0.0631	58.06	70.92	82.99	93.9	98.54	69.71	DPY19L2
8071049	0.0238674	0.0814	58.28	104.33	93.32	83.31	83.72	55.68	LOC51152
7899480	0.0273717	0.09	2085.12	1385.63	1287.8	1387.24	1309.28	1926.11	SNORA73A
8063345	0.0309344	0.0957	90.5	54.53	90.3	101.9	123.51	68.34	SNORD12C
8135033	0.0379802	0.111	36.47	38.98	15.36	20.32	17.42	28.98	MUC12
8071042	0.0445035	0.123	13.49	23.47	19.03	12.69	16.42	12.12	LOC100288884

## Sheet: Radiosensitive
ProbeSet	Parametric p-value	FDR	Geom mean of intensities in class 1：0h	Geom mean of intensities in class 2:2h	Geom mean of intensities in class 3:4h	Geom mean of intensities in class 4:8h	Geom mean of intensities in class 5:12h	Geom mean of intensities in class 6:24h	Symbol
8117646	< 1e-07	< 1e-07	99.98	194.84	69.82	152.93	133.12	160.59	ZNF192
7964937	< 1e-07	< 1e-07	171.37	402.1	137.37	305.83	201.21	277.72	ZFC3H1
7944803	< 1e-07	< 1e-07	66.56	148.33	55.29	283.81	69.59	108.98	VWA5A
8097841	< 1e-07	< 1e-07	113.34	229	69.31	272.46	111.07	149.25	TRIM2
8151890	< 1e-07	< 1e-07	45.45	160.05	66.92	131.85	146.35	140.68	TP53INP1
8098611	< 1e-07	< 1e-07	44.37	92.82	36.18	79.37	59.82	73.07	TLR3
8138231	< 1e-07	< 1e-07	83.45	148.75	72.97	195.06	88.89	110.56	THSD7A
8094476	< 1e-07	< 1e-07	134.07	215.5	90.49	348.74	144.5	181.29	TBC1D19
8083422	< 1e-07	< 1e-07	10	15.34	10	40.07	10	10	SUCNR1
8057771	< 1e-07	< 1e-07	89.86	132.09	59.41	202.07	91.69	113.35	STAT4
8113491	< 1e-07	< 1e-07	251.23	453.23	167.87	584.85	261.36	377.76	STARD4
8171034	< 1e-07	< 1e-07	32.7	82.8	33.72	86.37	39.47	59.34	SPRY3
8176955	< 1e-07	< 1e-07	32.7	82.8	33.72	86.37	39.47	59.34	SPRY3
8095021	< 1e-07	< 1e-07	53.08	128.82	47.46	126.17	80.69	116.03	SPATA18
8076223	< 1e-07	< 1e-07	592.95	335.8	501.85	237.39	502.18	291.04	SNORD43
8001748	< 1e-07	< 1e-07	65.61	145.49	95.44	103.69	99.42	155.65	SNORA50
7960865	< 1e-07	< 1e-07	473.05	943.2	346.64	1166.92	496.13	679.22	SLC2A3
7918426	< 1e-07	< 1e-07	418.17	948.03	336.98	1958.13	458.86	643.83	SLC16A4
7899265	< 1e-07	< 1e-07	994.75	551.42	1053.37	507.07	1088.18	739.96	SFN
7919984	< 1e-07	< 1e-07	228.33	422.01	197.91	595.94	257.65	317.86	SELENBP1
8057797	< 1e-07	< 1e-07	177.61	288.07	153.42	427.01	193.46	258.2	SDPR
8056491	< 1e-07	< 1e-07	158	297.1	107.2	353.88	163.81	228.64	SCN9A
7929816	< 1e-07	< 1e-07	959.71	2018.82	878.73	2756.19	1204.28	1562.14	SCD
8140971	< 1e-07	< 1e-07	43.19	77.06	31.18	55.46	41.83	57.87	SAMD9L
7938295	< 1e-07	< 1e-07	308.79	146.21	149.7	119.88	147.22	155.22	RPL27A
8106986	< 1e-07	< 1e-07	435.58	670.95	304.81	1127.39	337.4	475.4	RHOBTB3
7919971	< 1e-07	< 1e-07	255.31	590.98	202.81	609.95	282.85	416.02	RFX5
8176230	< 1e-07	< 1e-07	96.56	144.36	65.34	194.43	104.81	115.21	RAB39B
7934997	< 1e-07	< 1e-07	797.8	1453.43	655.83	1739.15	870.33	1104.32	PPP1R3C
8099633	< 1e-07	< 1e-07	63.69	106.39	59.92	133.15	65.61	95.24	PPARGC1A
8119858	< 1e-07	< 1e-07	254.13	431.08	262.81	328.23	539.37	530.43	POLH
8092134	< 1e-07	< 1e-07	257.95	437.88	167.58	742.71	219.31	346.65	PLD1
8048350	< 1e-07	< 1e-07	23.76	50.13	33.65	82.1	30.81	35.24	PLCD4
8070458	< 1e-07	< 1e-07	36.23	118.61	30.03	257.7	40.81	63.91	PLAC4
8126784	< 1e-07	< 1e-07	173.68	336.96	137.23	371.93	186.16	283.99	PLA2G7
8059996	< 1e-07	< 1e-07	102.11	133.49	116.05	71.97	126.44	174.51	PER2
8141094	< 1e-07	< 1e-07	77.67	170.05	66.55	362.46	68.56	132.78	PDK4
8090018	< 1e-07	< 1e-07	56.77	109.5	34.17	110.27	49.16	78.1	PARP9
8169389	< 1e-07	< 1e-07	515.69	1095.85	435.48	950.54	558.75	858.4	PAK3
8151512	< 1e-07	< 1e-07	219.39	360.11	163.3	423.73	231.46	275.3	PAG1
8123739	< 1e-07	< 1e-07	33.22	64.05	31.99	82.7	32.72	57	NRN1
8125139	< 1e-07	< 1e-07	252.52	436.61	226.05	567.82	257.9	372.09	NEU1
8178676	< 1e-07	< 1e-07	256.53	471.3	223.05	586.17	265.09	385.64	NEU1
8179851	< 1e-07	< 1e-07	252.52	436.61	226.05	567.82	257.9	372.09	NEU1
8175683	< 1e-07	< 1e-07	11.32	29.04	10.4	32.26	13.44	17.69	MIR224
8058849	< 1e-07	< 1e-07	97.61	44.69	94.76	44.78	84.69	57.9	MARCH4
7996160	< 1e-07	< 1e-07	120.87	184.06	99	325.75	105.77	143.9	LOC388282
7971461	< 1e-07	< 1e-07	409.21	779.86	280.35	994.56	432.23	531.75	LCP1
8040211	< 1e-07	< 1e-07	100.48	50.68	85.44	57.94	44.34	54.78	KLF11
8118669	< 1e-07	< 1e-07	349.64	194.6	323.32	184.75	360.33	297.43	KIFC1
8179564	< 1e-07	< 1e-07	451.47	241.24	386.9	220.55	475.24	385.61	KIFC1
7988970	< 1e-07	< 1e-07	30.39	80.72	21.4	81.87	28.4	60.86	KIAA1370
7923453	< 1e-07	< 1e-07	213.87	496.69	159.44	482.62	199.62	363.14	KDM5B
7916609	< 1e-07	< 1e-07	181.4	54.58	62.7	74.29	89.88	70.67	JUN
7919642	< 1e-07	< 1e-07	2779.45	687.24	3290.5	2039.75	3790.62	1665.3	HIST2H2AB
8124385	< 1e-07	< 1e-07	640.8	192.6	562.5	435.43	694.39	415.08	HIST1H4B
8101757	< 1e-07	< 1e-07	235.88	419.51	205.06	465.86	233.98	318.79	GPRIN3
8142687	< 1e-07	< 1e-07	49.08	81.17	47.44	125.33	46.69	65.19	GPR37
8033300	< 1e-07	< 1e-07	199.93	264.68	143.18	348.33	205.16	243.96	GPR108
7965357	< 1e-07	< 1e-07	101.46	182.34	78.58	221.7	111.93	136.76	GALNT4
8175666	< 1e-07	< 1e-07	126.88	230.73	109.88	236.88	127.45	165.3	GABRE
8121429	< 1e-07	< 1e-07	70.93	115.19	54.92	152.56	68.74	97.27	FIG4
7929032	< 1e-07	< 1e-07	99.65	200.76	130.02	122.55	253.85	228.7	FAS
7940147	< 1e-07	< 1e-07	334.06	164.49	225.51	195.63	239.02	133.27	FAM111B
7940565	< 1e-07	< 1e-07	424.02	862.84	450.49	1166.09	576.84	698.23	FADS2
8112045	< 1e-07	< 1e-07	65.58	78.3	44.95	183.68	45.36	69.11	ESM1
8059279	< 1e-07	< 1e-07	299.21	429.55	152.09	589.94	261.79	299.84	EPHA4
8173299	< 1e-07	< 1e-07	82.15	207.03	82.88	139.23	173.83	186.72	EDA2R
8081503	< 1e-07	< 1e-07	44.79	89.08	25.42	62.01	41.25	67.13	DZIP3
7965335	< 1e-07	< 1e-07	150.3	256.39	96.15	565.76	181.43	225.43	DUSP6
8115831	< 1e-07	< 1e-07	660.3	1701.08	640.58	2688.69	1035.54	1423.99	DUSP1
8109528	< 1e-07	< 1e-07	168.3	351.65	143.17	356.3	231.79	284.92	CYFIP2
8046333	< 1e-07	< 1e-07	457.82	804.71	367.11	970.97	471.88	610.81	CYBRD1
7902290	< 1e-07	< 1e-07	71.12	156.19	62.85	333.89	80.34	136.09	CTH
7954899	< 1e-07	< 1e-07	131.47	199.79	81.03	290.52	121.14	156.95	CNTN1
8077270	< 1e-07	< 1e-07	136	300.2	88.38	451.42	127.03	167.94	CHL1
7908459	< 1e-07	< 1e-07	180.82	312.33	108.23	465.11	180.59	239.98	CFH
8177222	< 1e-07	< 1e-07	576.77	1102.58	463.89	1436.56	626.75	918.75	CD24
8089261	< 1e-07	< 1e-07	144.24	256.12	110.12	298.09	149.93	246.86	CBLB
7912646	< 1e-07	< 1e-07	120.77	232.55	89.45	255.84	109.57	170.9	CASP9
8161839	< 1e-07	< 1e-07	14.08	37.8	12.96	49.38	19.6	27.11	C9orf95
8135734	< 1e-07	< 1e-07	100.99	191.32	69.91	228.89	95.22	138.9	C7orf58
8033257	< 1e-07	< 1e-07	128.44	281.79	103.53	396.89	135.57	181.54	C3
7908917	< 1e-07	< 1e-07	81.97	213.48	217.15	143.02	253.51	214.72	BTG2
8120860	< 1e-07	< 1e-07	181.28	298.04	155.17	373.86	190.82	249.54	BCKDHB
8112596	< 1e-07	< 1e-07	23.76	41.59	21.13	44.49	35.96	43.85	ANKRA2
7957654	< 1e-07	< 1e-07	52.9	142.85	55.14	365.29	59.66	101.25	AMDHD1
7934906	< 1e-07	< 1e-07	88.1	236	91.57	325.09	155.91	227.12	ACTA2
8103951	< 1e-07	< 1e-07	162.04	260.24	114.04	326.55	169.93	196.74	ACSL1
8008454	< 1e-07	< 1e-07	181.81	301.21	168.67	364.89	182.2	222.39	ABCC3
8017885	< 1e-07	< 1e-07	39.11	105.53	25.43	170.1	38.21	67.36	ABCA8
8099364	1e-07	1.25e-06	117.41	192.54	71.29	145.61	96.4	148.03	ZNF518B
7989387	1e-07	1.25e-06	166.77	337.45	103.19	345.28	166.64	218.67	VPS13C
8084128	1e-07	1.25e-06	77.48	174.63	54.88	142.41	92.14	136.6	TTC14
8086125	1e-07	1.25e-06	34.85	64.58	33.9	64.41	36.34	44.71	TRANK1
8156706	1e-07	1.25e-06	268.83	158.18	265.45	135.11	281.15	225.72	TMOD1
8153021	1e-07	1.25e-06	276.78	338.75	155.62	442.91	232.03	277	ST3GAL1
7981996	1e-07	1.25e-06	94.1	170.94	53.96	209.1	74.28	171.45	SNORD116-24
7981994	1e-07	1.25e-06	19.68	29.33	12.51	40.76	22.26	33.63	SNORD116-23
7938293	1e-07	1.25e-06	177.68	99.5	73.76	69.37	93.59	95.65	SNORA45
7970793	1e-07	1.25e-06	28.75	53.68	21.05	65.01	28.66	45.16	SLC46A3
8057677	1e-07	1.25e-06	49.55	84.52	44.83	109.54	59.1	66.68	SLC40A1
7988581	1e-07	1.25e-06	241.46	419.24	176.91	413.95	247.18	384.5	SECISBP2L
8096176	1e-07	1.25e-06	72.93	135.37	56.51	142.8	75.6	96.52	PTPN13
7939383	1e-07	1.25e-06	450.8	628.76	289.64	818.92	466.84	509.45	PRR5L
7919305	1e-07	1.25e-06	170.18	345.6	149.34	315.66	250.13	305.64	PRKAB2
7907572	1e-07	1.25e-06	72.5	132.03	65.16	135.09	83.83	101.41	PAPPA2
8068100	1e-07	1.25e-06	12.15	24.74	10.74	27.87	13.03	18.66	NCRNA00189
7923974	1e-07	1.25e-06	18.06	36.92	31.33	30.08	45.43	43.19	MIR29C
7973182	1e-07	1.25e-06	30.64	65.63	27.45	141.85	42.39	51.95	LOC554207
8092541	1e-07	1.25e-06	166.57	296.65	111.97	348.95	185.44	253.38	LIPH
8021169	1e-07	1.25e-06	58.15	108.91	49.01	103.96	76.58	96.33	LIPG
8059838	1e-07	1.25e-06	1539.57	930.01	1047.6	785.04	1460.44	1436.12	HJURP
7919612	1e-07	1.25e-06	2094.69	594.91	1997.83	1192.44	2421.08	1251.32	HIST2H3D
7919625	1e-07	1.25e-06	2238.4	967.28	2599.64	1942.78	2754.79	2028.66	HIST2H2BC
7978492	1e-07	1.25e-06	228.54	419.6	133.16	455.03	221.3	281.95	HEATR5A
8113214	1e-07	1.25e-06	1127.79	2296.52	1096.08	3310	1192.61	1815.38	GLRX
8155376	1e-07	1.25e-06	15.13	12.44	23.82	10.88	21.27	13.35	FAM74A3
7983940	1e-07	1.25e-06	31.2	54.46	21.54	55.88	29.13	52.31	FAM63B
8103415	1e-07	1.25e-06	318.28	638.63	184.11	690.59	292.67	460.72	FAM198B
7932160	1e-07	1.25e-06	213.7	373.36	201.41	599.81	216.31	299.16	FAM107B
7903507	1e-07	1.25e-06	130.62	177.11	80.51	260.97	105.51	151.95	FAM102B
8092523	1e-07	1.25e-06	49.24	87.71	41.68	87.36	55.27	72.69	EHHADH
8147228	1e-07	1.25e-06	183.71	312.15	147.43	385.04	185.75	291.99	DECR1
8119088	1e-07	1.25e-06	134.64	276.32	269.73	201.24	392.02	256.25	CDKN1A
8057578	1e-07	1.25e-06	10.72	20.2	10	21.67	10.5	14.26	CALCRL
8140579	1e-07	1.25e-06	111.59	190.78	66.67	208.03	116.88	156.45	CACNA2D1
8160531	1e-07	1.25e-06	50.76	80.52	29.77	95.24	39.87	66.79	C9orf72
8079170	1e-07	1.25e-06	100.49	181.61	68.67	171.77	103.02	162.04	C3orf23
7953603	1e-07	1.25e-06	294.65	483.73	209.48	605.4	312.65	403.66	C1S
7984124	1e-07	1.25e-06	59.99	132.7	48.81	157.82	65.26	100.53	APH1B
8062041	1e-07	1.25e-06	113.41	215.25	89.17	240.77	125.39	141.79	ACSS2
8038967	2e-07	2.23e-06	162.67	242.34	106.44	244.03	153.47	236.18	ZNF83
8124459	2e-07	2.23e-06	41.16	95.25	28.36	72.6	55.94	68.16	ZNF322A
8021614	2e-07	2.23e-06	77.03	123.9	45.09	316.87	66.15	103.31	SERPINB11
8150714	2e-07	2.23e-06	100.99	215.57	63.98	253.92	96.76	139.63	PCMTD1
8166140	2e-07	2.23e-06	112.69	180.12	68.32	192.63	95.37	149.04	MOSPD2
8102006	2e-07	2.23e-06	34.13	54.2	27	74.07	38.18	47.48	MANBA
7982339	2e-07	2.23e-06	36.66	33.68	80.49	31.3	51.21	28.99	LOC100130857
8111533	2e-07	2.23e-06	65.79	116.31	32.82	114.59	58.28	80.11	LMBRD2
8118314	2e-07	2.23e-06	576.89	1050.2	376.86	716.75	963.19	984.75	HSPA1B
8178086	2e-07	2.23e-06	609.74	1118.51	402.02	761.34	1018.33	1042.15	HSPA1B
8179324	2e-07	2.23e-06	609.74	1118.51	402.02	761.34	1018.33	1042.15	HSPA1B
7919589	2e-07	2.23e-06	1667.11	604.68	1635.66	1002.22	1913.65	1053.86	HIST2H3D
8121886	2e-07	2.23e-06	321.23	615.76	218.35	1059.53	320.24	529.54	HINT3
8135392	2e-07	2.23e-06	49.33	83.05	34.83	117.48	46.5	85.03	HBP1
7965060	2e-07	2.23e-06	63.01	150.88	34.35	141.62	62.59	115.73	BBS10
8138381	2e-07	2.23e-06	1001.03	2114.26	1115.98	2811.67	1308.57	1985.63	AGR2
8162669	3e-07	2.94e-06	37.12	79.99	26.87	59.72	51.37	59.43	ZNF322A
8176578	3e-07	2.94e-06	70.6	123.31	44.55	110.08	67.18	86.22	USP9Y
8016841	3e-07	2.94e-06	22	43.61	19.73	73.93	30.86	42.13	TMEM100
8097991	3e-07	2.94e-06	40.09	102.55	32.45	66.05	51.61	124.09	TDO2
7988563	3e-07	2.94e-06	41.86	83.99	40.02	125.71	58.03	72.66	SHC4
7908409	3e-07	2.94e-06	1476.55	2235.04	1202.29	3104.18	1678.19	2101.95	RGS2
8052418	3e-07	2.94e-06	29.32	53.48	19.53	41.02	32.42	55	PUS10
8076998	3e-07	2.94e-06	345.46	695.11	357.04	609.63	522.54	667.03	PLXNB2
8081590	3e-07	2.94e-06	34.19	57.23	25.75	72.68	28.49	39.41	PHLDB2
7903478	3e-07	2.94e-06	30.62	24.24	50.31	24.99	44.89	24.43	NBPF4
8047243	3e-07	2.94e-06	308.32	491.79	207.36	480.29	296.6	336.98	MARS2
8108301	3e-07	2.94e-06	604.68	863.91	408.34	408.55	633.11	1067.06	KIF20A
8131803	3e-07	2.94e-06	941.02	1325.83	725.09	2223.33	1101.91	1465.82	IL6
8043995	3e-07	2.94e-06	109.5	206.8	62.85	189	103.58	162.15	IL1R1
8109344	3e-07	2.94e-06	222.02	386.31	198.4	542.85	262.97	314.14	GM2A
8045835	3e-07	2.94e-06	49.8	85.85	44.04	127.45	58.63	65.31	GALNT5
8111255	3e-07	2.94e-06	233.83	417.46	150.02	500.95	239.44	364.69	CDH10
7913824	3e-07	2.94e-06	57.93	177.19	60.04	134.74	122.2	152.94	C1orf63
8117435	3e-07	2.94e-06	58.49	122.18	42.19	126.93	71.23	92.07	BTN3A2
8090715	3e-07	2.94e-06	61.93	101.2	36.91	114.18	65.03	85.51	ACAD11
7946504	4e-07	3.63e-06	94.8	164.33	58.6	139.42	101.53	123.58	TMEM41B
8102171	4e-07	3.63e-06	91.53	183.44	61.29	151.94	89.7	134.59	TBCK
7964119	4e-07	3.63e-06	72.66	133.66	69.82	133.32	81.5	110.04	STAT2
7905938	4e-07	3.63e-06	346.26	583.26	280.86	777.09	350.59	547.87	RAG1AP1
8173869	4e-07	3.63e-06	82.59	148.49	47.57	141.32	81.02	126.9	POF1B
8140915	4e-07	3.63e-06	134.66	269.2	97.34	248.7	127.67	193.44	PEX1
8047596	4e-07	3.63e-06	118.21	302.76	53.42	224.16	110.24	171.76	NBEAL1
7951271	4e-07	3.63e-06	1243.4	496.55	918.67	359.83	1041.02	803.76	MMP1
8179322	4e-07	3.63e-06	1540.13	2894.64	1194.75	1944.53	2655.06	2688.28	HSPA1A
8005483	4e-07	3.63e-06	34.42	91	47.37	56.12	57.38	64.4	FBXW10
7981525	4e-07	3.63e-06	747.29	339.23	527.19	441.29	615.91	415.72	CDCA4
7969916	4e-07	3.63e-06	61.17	104.96	33.47	98.05	54.78	90.46	BIVM
7961710	4e-07	3.63e-06	281.71	514.21	162.92	545.23	260.31	333.97	ABCC9
8011823	5e-07	4.33e-06	56.53	125.23	38.9	117	69.85	105.21	ZNF594
8028219	5e-07	4.33e-06	67.91	150.55	49.48	133.21	85.76	138.83	ZNF420
7961571	5e-07	4.33e-06	131.25	217.72	99.16	312.61	135.32	206.57	SLC15A5
8003089	5e-07	4.33e-06	526.65	836.82	387.75	897.68	519.2	592.56	MBTPS1
7951686	5e-07	4.33e-06	12.1	19.78	10.11	32.29	13.77	19.52	IL18
8135405	5e-07	4.33e-06	26.11	46.37	17.37	37.6	28.49	45.78	GPR22
8048026	5e-07	4.33e-06	2814.8	5217.75	2205.6	5324.51	2694.22	3643.27	CPS1
8154233	5e-07	4.33e-06	104.31	125.33	41.93	209.96	103.48	105.5	CD274
8117458	5e-07	4.33e-06	41.86	73.26	38.4	95.51	40.51	60.71	BTN3A1
7958262	6e-07	4.92e-06	16.16	30.86	14.51	56.26	14.53	19.85	TCP11L2
8149966	6e-07	4.92e-06	332.75	515.42	270.38	700.73	310.44	316.4	SCARA5
8118310	6e-07	4.92e-06	1563.45	2907.79	1225.42	1959.82	2663.08	2743.94	HSPA1A
8095163	6e-07	4.92e-06	328.43	561.89	209.55	535.45	278.94	445.32	EXOC1
7928308	6e-07	4.92e-06	437.06	974.61	519.73	1048.88	767.5	809.3	DDIT4
7975113	6e-07	4.92e-06	122.92	215.31	82.22	216.85	132.56	190.49	CHURC1
8023401	6e-07	4.92e-06	73.07	113.98	55.08	207.85	70.39	99.91	CCDC68
7936419	6e-07	4.92e-06	68.44	128.85	37.05	101.86	80.02	102.43	C10orf118
8056060	6e-07	4.92e-06	89.73	162.45	61.15	122.24	94.99	144.1	BAZ2B
7909789	7e-07	5.55e-06	602.97	743.95	376.24	952.31	352.4	545.62	TGFB2
8037272	7e-07	5.55e-06	14.52	13.74	26.31	14.55	21.46	13.77	PSG5
7972888	7e-07	5.55e-06	91.54	258.03	87.22	183.24	139.65	181.41	PCID2
8084589	7e-07	5.55e-06	79.55	130.15	44.83	120.03	94.42	96.93	MAP3K13
7968866	7e-07	5.55e-06	36.86	67.9	26.74	102.64	35.16	67.01	C13orf30
7973756	8e-07	6.26e-06	121.32	208.96	51.62	143.29	124.8	227.28	G2E3
7974125	8e-07	6.26e-06	59.16	119.27	40.41	76.42	64.67	76.47	FAM179B
7965423	8e-07	6.26e-06	273.89	467.64	224.83	529.68	249.96	400.7	BTG1
8070083	9e-07	6.83e-06	41.08	70.48	28.68	60.67	42.81	71.55	TMEM50B
7942964	9e-07	6.83e-06	89.47	149.53	60.31	185.61	92.53	125.95	TMEM135
7950731	9e-07	6.83e-06	188.64	297.99	111.34	367.71	183.46	277.8	PRCP
7945645	9e-07	6.83e-06	218.64	144.58	479.46	148.72	254.92	156.32	KRTAP5-1
7969374	9e-07	6.83e-06	88.8	95.29	42.79	79.18	92.97	156.15	C13orf34
8106962	9e-07	6.83e-06	30.3	59.31	25.27	71.66	36.71	51.61	ARSK
7901720	1e-06	7.42e-06	551.41	843.64	405.87	1039.44	524.57	683.26	PRKAA2
8167573	1e-06	7.42e-06	208.89	137.42	766.76	126.58	352.81	126.48	GAGE12B
8112980	1e-06	7.42e-06	115.64	175	66.86	236.07	119.64	158.97	EDIL3
8022692	1e-06	7.42e-06	18.52	44.74	15.9	31	25.36	31.02	DSC3
8027674	1.1e-06	8.02e-06	112.07	189.38	69.38	164.42	107.77	165.94	ZNF302
8155388	1.1e-06	8.02e-06	15.55	11.18	26.21	10.7	22.09	12.89	FAM74A3
8052233	1.1e-06	8.02e-06	19.25	33.69	15.21	28.18	25.88	29.95	C2orf63
8091867	1.1e-06	8.02e-06	56.18	83.34	30.55	147.67	58.93	88.85	BCHE
8112388	1.2e-06	8.46e-06	96.47	170.32	63.01	149.79	111.65	127.62	TRIM23
7978932	1.2e-06	8.46e-06	133.81	267.26	74.99	231.16	121.79	186.75	SOS2
8089011	1.2e-06	8.46e-06	45.91	67.61	27.58	100.57	39.17	59.68	PROS1
8121861	1.2e-06	8.46e-06	346	543.99	247.72	627.75	308.43	399.64	NCOA7
7924682	1.2e-06	8.46e-06	82.71	62.72	192.83	50.87	105.7	62.54	LEFTY2
7972932	1.2e-06	8.46e-06	21.15	53.41	41.34	47.49	38.35	46.62	FLJ41484
8092691	1.2e-06	8.46e-06	88.17	162.15	85.47	166.71	110.69	144.4	BCL6
8102655	1.2e-06	8.46e-06	32.05	61.76	20.73	55.86	35.61	52.07	BBS7
8031570	1.3e-06	9.09e-06	13.4	13.42	30.85	11.51	27.79	10.41	RFPL4A
8161467	1.3e-06	9.09e-06	14.37	11.2	21.76	10.39	19.79	12.84	FAM74A3
8005765	1.4e-06	9.64e-06	342.14	655.64	162.71	637.93	298.28	469.8	WSB1
8056837	1.4e-06	9.64e-06	25.45	45.72	22.06	43.88	24.67	33.96	GPR155
7928671	1.4e-06	9.64e-06	131.5	220.03	81.62	183.13	140.42	205.75	C10orf57
8168875	1.4e-06	9.64e-06	135.88	286.59	127.18	267.33	166.17	227.69	ARMCX3
8151605	1.5e-06	9.97e-06	73.97	86.23	485.36	66.91	166.32	73.04	REXO1L1
8151613	1.5e-06	9.97e-06	73.97	86.23	485.36	66.91	166.32	73.04	REXO1L1
8151617	1.5e-06	9.97e-06	73.97	86.23	485.36	66.91	166.32	73.04	REXO1L1
8151621	1.5e-06	9.97e-06	73.97	86.23	485.36	66.91	166.32	73.04	REXO1L1
8151625	1.5e-06	9.97e-06	73.97	86.23	485.36	66.91	166.32	73.04	REXO1L1
8031297	1.5e-06	9.97e-06	25.07	21.54	40.61	20.03	35.59	19.5	KIR2DL1
8021496	1.5e-06	9.97e-06	122.04	227.7	83.3	185.9	120.9	164.57	KIAA1468
7920697	1.5e-06	9.97e-06	450.45	692.22	359.01	921.03	497.66	660.66	GBA
8132218	1.5e-06	9.97e-06	40.92	66.17	24.46	63.07	33.23	47.56	BBS9
8114287	1.6e-06	1.05e-05	451.53	564.05	292.88	860.01	386.69	406.44	SPOCK1
8117426	1.6e-06	1.05e-05	539.53	182.38	558.09	521.07	712.5	552.16	HIST1H2BH
7972867	1.7e-06	1.11e-05	297.57	467.92	203.42	528.63	288.94	521.56	PCID2
8124388	1.7e-06	1.11e-05	784.25	227.93	718.32	637.39	824.85	665.47	HIST1H3B
8063444	1.8e-06	1.16e-05	13.44	12	26.01	13.09	23.1	12.34	TSHZ2
8162086	1.8e-06	1.16e-05	132.53	186.41	97.19	246.38	116.73	181.02	AGTPBP1
8107326	1.9e-06	1.2e-05	81.16	46.35	43.07	35.14	58.7	50.74	SNORA13
8052956	1.9e-06	1.2e-05	110.07	185.34	57.98	179.04	106.43	145.22	EXOC6B
8110971	1.9e-06	1.2e-05	272.61	527.59	271.81	626.04	396.39	522.98	CMBL
8151871	1.9e-06	1.2e-05	193.38	84.19	101.79	142.01	116.53	61.21	CCNE2
8101675	1.9e-06	1.2e-05	257.96	316	156.1	448.38	259.43	290.47	ABCG2
8147206	2e-06	1.25e-05	197.04	290.94	141.22	355.63	170.21	271.4	RIPK2
8053975	2e-06	1.25e-05	190.5	329.21	108.22	261.19	189.61	258.28	LMAN2L
8023757	2e-06	1.25e-05	195.55	232.49	122.29	402.31	180.92	210.82	CD226
7941746	2e-06	1.25e-05	66.18	38.35	85.14	46.88	62.46	45.68	C11orf86
8017843	2.1e-06	1.3e-05	1617.6	2076.6	1342.66	2833.19	1220.07	1893.47	SLC16A6
8036820	2.2e-06	1.35e-05	43.3	89.48	32.61	75.19	51.04	68.89	ZNF780A
8139832	2.2e-06	1.35e-05	18.07	37.35	13.01	26.4	18.51	29.65	ZNF117
7945648	2.2e-06	1.35e-05	83.93	61.77	250.53	55.99	141.38	54.46	KRTAP5-2
7982597	2.3e-06	1.38e-05	59.62	25.38	44.32	22.39	46.47	34.27	THBS1
8091715	2.3e-06	1.38e-05	54.25	102.93	50.74	178.41	56.83	98.1	LXN
8127425	2.3e-06	1.38e-05	118.74	185.69	83.75	229.03	122.05	160.36	LMBRD1
8048749	2.3e-06	1.38e-05	463.72	764.17	311.11	889.39	600.76	640.74	KCNE4
8094226	2.3e-06	1.38e-05	31.98	63.93	28.95	65.12	38.47	57.91	FAM200B
8027002	2.4e-06	1.42e-05	119.69	269.98	172.44	336.55	340.09	269.59	GDF15
8013465	2.5e-06	1.47e-05	55.22	40.54	115.28	39.95	60.22	42.3	KRT16P3
8161337	2.5e-06	1.47e-05	14.8	11.56	22.74	10.41	20.19	12.7	FAM74A3
8032601	2.6e-06	1.52e-05	63.56	34.09	79.36	37.54	64.58	48.09	RAX2
8057599	2.7e-06	1.56e-05	166.76	260.06	109.67	338.43	141.1	194.8	TFPI
8128698	2.7e-06	1.56e-05	71.68	153.82	82.78	129.18	189.05	169.8	SESN1
8046502	2.8e-06	1.61e-05	87.52	144.91	50.23	155.86	86.25	118.07	SCRN3
8121076	2.8e-06	1.61e-05	221.61	501.74	173.74	431.14	196.95	363.32	PNRC1
7968835	2.9e-06	1.66e-05	140.79	230.54	81.27	172.17	113.04	179.38	AKAP11
8053648	3.1e-06	1.77e-05	32.96	86.55	23.65	51.76	43.34	64.5	KRCC1
8135031	3.2e-06	1.82e-05	33.4	21.39	65.41	19.63	30.69	24.98	MUC12
7914214	3.4e-06	1.93e-05	195.2	136.7	125.61	85.48	142.5	137.02	SNORA44
7915612	3.5e-06	1.97e-05	47.85	126.69	33.57	122.69	46.54	129.24	PTCH2
7949532	3.5e-06	1.97e-05	246.08	133.35	251.79	115.55	212.87	153.93	FOSL1
8129649	3.6e-06	2.01e-05	101.18	170.06	55	181.49	89.17	129.2	C6orf192
8140967	3.7e-06	2.03e-05	55.85	97.2	32.65	77.23	40.13	68.51	SAMD9
7930454	3.7e-06	2.03e-05	272.19	658.56	211.45	681.19	319.11	455.25	PDCD4
7911278	3.7e-06	2.03e-05	14.23	13.79	26.66	10.64	20.15	10.87	OR2T1
8044773	3.7e-06	2.03e-05	59.43	38.43	91.65	38.09	55.95	37.09	MARCO
8045587	3.7e-06	2.03e-05	90.94	162.97	55.09	136.8	99.56	124.43	ACVR2A
8155345	3.8e-06	2.06e-05	16.79	11.77	29.5	10.83	24.19	13.31	FAM74A3
8161407	3.8e-06	2.06e-05	18.52	12.59	36.96	12.2	29.81	14.33	FAM74A3
8057620	3.8e-06	2.06e-05	1836.72	2874.79	1232.38	3170.1	1566.15	1925.83	COL5A2
8096919	3.8e-06	2.06e-05	40.21	78.08	28.49	50.45	32.27	59.9	ALPK1
8153935	3.9e-06	2.1e-05	52.39	85.45	24.71	64.73	44.9	63.7	ZNF252
7948896	3.9e-06	2.1e-05	118.08	92.16	44.42	73.54	76.93	91.01	SNORD22
8059538	3.9e-06	2.1e-05	137.49	202.38	93.3	238.27	122.06	173.61	SLC19A3
8051993	4e-06	2.14e-05	160.33	358.75	114.93	400.09	226	349.48	PIGF
7905528	4.2e-06	2.23e-05	83.58	42.09	102.88	56.97	80.42	47.91	LCE1A
8126853	4.2e-06	2.23e-05	23.29	47.99	24.96	26.79	42.7	47.57	C6orf138
8111960	4.2e-06	2.23e-05	86.34	130.89	52.63	112.96	96.55	158.69	C5orf34
8130578	4.4e-06	2.31e-05	37.96	55.31	22.18	48.82	40.08	63.66	SNORA20
8003808	4.4e-06	2.31e-05	22.64	22.41	59.89	20.1	39.35	21.84	OR3A4
8150906	4.4e-06	2.31e-05	241.85	434.85	121.91	316.04	204.45	301.17	IMPAD1
8013268	4.6e-06	2.4e-05	31.8	28.21	64.56	22.27	41.41	22.77	FAM106A
7918768	4.6e-06	2.4e-05	31.72	52.5	20.69	47.93	25.53	36.4	DENND2C
8030978	4.7e-06	2.43e-05	93.24	170.48	51.89	125.61	107.57	136.31	ZNF845
7995252	4.7e-06	2.43e-05	119.05	214.67	75.13	183.51	112.58	187.84	ZNF720
7943620	4.7e-06	2.43e-05	113.22	209.47	68.12	163.51	110.1	144.43	ATM
8095760	4.8e-06	2.47e-05	50.87	86.35	36.13	89.11	60.23	74.9	THAP6
8039829	4.9e-06	2.49e-05	23.29	21.71	41.92	19.77	34.94	18.42	KIR2DL2
7954398	4.9e-06	2.49e-05	86.77	149.86	62.4	317.66	101.41	158.64	C12orf39
7969228	4.9e-06	2.49e-05	118.27	217.22	69.99	173.9	116.12	159.1	ALG11
8150364	5e-06	2.52e-05	126.23	203.94	108.45	194.39	125.69	192.36	TM2D2
7942267	5e-06	2.52e-05	154.62	104.89	379.81	102.49	193.79	106.33	KRTAP5-10
7987097	5.1e-06	2.56e-05	53.94	36.11	105.19	30.07	64.48	34.43	MIR211
7971218	5.1e-06	2.56e-05	79.67	124.17	46.43	111.18	95.48	108.6	KBTBD7
8083415	5.2e-06	2.6e-05	81.36	131.82	45.66	178.09	86.6	131.36	AADAC
7951662	5.3e-06	2.63e-05	48.41	72.4	43.72	133.72	46.98	72.39	CRYAB
8047606	5.6e-06	2.76e-05	86.09	182.44	47.33	194.24	92.1	128.27	NBEAL1
8007130	5.6e-06	2.76e-05	34	35.85	83.62	28.97	63.15	27.55	KRTAP9-8
8004428	5.6e-06	2.76e-05	71.24	43.52	115.13	45.87	71.75	47.06	AMAC1L3
8117334	5.7e-06	2.8e-05	209.43	71.72	184.94	129.03	195.8	137.92	HIST1H4A
7960764	6e-06	2.89e-05	60.9	47.76	104.26	41.98	68.15	43.19	RBP5
7902308	6e-06	2.89e-05	122.94	220.37	60.95	209.18	109.98	157.66	FPGT
7927363	6e-06	2.89e-05	88.7	52.95	192.03	53.44	113.38	59.77	FAM25B
7933327	6e-06	2.89e-05	88.7	52.95	192.03	53.44	113.38	59.77	FAM25B
7933423	6e-06	2.89e-05	88.7	52.95	192.03	53.44	113.38	59.77	FAM25B
7905507	6.3e-06	3.02e-05	99.15	77.63	203.72	70.3	132.43	71.55	LCE2A
7942255	6.4e-06	3.06e-05	289.52	257.62	734.91	195.06	425.65	220.51	KRTAP5-7
8105647	6.5e-06	3.1e-05	105.2	158.58	75.37	180.69	106.57	169.35	C5orf44
8171352	6.6e-06	3.12e-05	51.23	86.15	28.14	74.21	37.15	56.82	TRAPPC2
8175537	6.6e-06	3.12e-05	433.41	225.29	564.99	245.63	376.1	231.5	CXorf18
7938563	6.6e-06	3.12e-05	62.35	105.97	37.12	83.33	40.58	77.7	ARNTL
8031573	6.7e-06	3.16e-05	15.13	14.64	31.52	12.51	30.99	11.73	RFPL4A
8029377	6.8e-06	3.18e-05	39.34	75.93	30.43	73.01	50.62	64.52	ZNF224
8125798	6.8e-06	3.18e-05	37.77	22.07	49.95	19.51	31.86	26.49	MLN
7963513	6.9e-06	3.21e-05	19.83	14.41	34.19	14.92	24.33	16.35	KRT76
8106931	7.4e-06	3.41e-05	120.85	194.62	63.13	208.46	113.34	164.3	ANKRD32
8022473	7.5e-06	3.45e-05	63.77	113.49	40.87	97.09	72.61	92.49	ESCO1
7951077	7.6e-06	3.47e-05	360.73	859.45	195.15	963.93	334.08	755.77	SESN3
7946815	7.6e-06	3.47e-05	177.37	298.11	92.75	218.91	155.09	213.42	PIK3C2A
8036389	7.7e-06	3.48e-05	318.3	537.7	228.19	481.45	366.74	477.54	ZNF585B
8124950	7.7e-06	3.48e-05	179.62	107.75	246.92	103.92	153.05	116.36	LTB
8178512	7.7e-06	3.48e-05	179.62	107.75	246.92	103.92	153.05	116.36	LTB
8179768	7.7e-06	3.48e-05	179.62	107.75	246.92	103.92	153.05	116.36	LTB
7968234	7.9e-06	3.54e-05	92.78	86.16	50.19	85.43	56.53	102.03	SNORA27
8015221	7.9e-06	3.54e-05	143.99	132.38	473.71	104.81	265.69	109.15	KRTAP4-11
8069142	7.9e-06	3.54e-05	124	105.81	284.21	75.92	100.52	81.4	KRTAP10-4
7976828	8.3e-06	3.69e-05	25.02	17.18	49.23	19.82	36.79	17.63	FLJ41170
8005687	8.3e-06	3.69e-05	27.06	24.53	58.77	18.23	40.36	19.58	FAM106A
8015223	8.4e-06	3.71e-05	119.47	110.06	332.96	91.9	201.22	90.65	KRTAP4-12
8019565	8.4e-06	3.71e-05	119.47	110.06	332.96	91.9	201.22	90.65	KRTAP4-12
7989037	8.8e-06	3.85e-05	199	322.85	142.77	384.1	219.13	297.29	CCPG1
8071272	8.9e-06	3.87e-05	158.67	82.94	275.29	80.05	143.27	92.82	GP1BB
8015218	9e-06	3.9e-05	159.04	153.45	586.55	117.97	318.16	119.64	KRTAP4-7
8097118	9.1e-06	3.91e-05	96.13	60.49	210.03	57.33	130.01	74.63	FLJ45340
7957351	9.5e-06	4.05e-05	31.85	41.94	19.57	63.87	30.97	42.07	C12orf64
8177478	9.6e-06	4.07e-05	118.01	199.75	57.65	190.16	87.82	176.78	RAD17
7937948	9.6e-06	4.07e-05	12.87	12.07	20.57	11.02	19.98	11.12	OR52I1
7983638	9.8e-06	4.15e-05	26.68	43.92	14.25	47.36	23.73	40.31	DTWD1
7947199	1e-05	4.22e-05	682.83	1174.14	450.9	1185.27	529.98	851.06	LGR4
8030914	1.03e-05	4.32e-05	25.19	44.2	20.59	45.62	25.1	39.98	ZNF610
7981722	1.03e-05	4.32e-05	392.72	324.02	1146.57	242.9	742.12	242.14	IGHA1
7912157	1.03e-05	4.32e-05	245.33	325.66	167.39	454.81	206.07	270.39	ERRFI1
8007115	1.05e-05	4.39e-05	151.99	133.42	462.1	107.74	241.33	117.82	KRTAP4-9
7902512	1.07e-05	4.42e-05	254.43	492.61	137.61	388.35	432.45	440.98	DNAJB4
8113103	1.07e-05	4.42e-05	145.03	262.75	63.18	176.8	111.54	182.33	C5orf36
8115871	1.08e-05	4.42e-05	18.17	18.59	80.38	15.41	36.39	16.97	FLJ16171
8014391	1.08e-05	4.42e-05	83.43	60.12	167.11	56.49	95.81	67.62	CCL3L1
8014414	1.08e-05	4.42e-05	83.43	60.12	167.11	56.49	95.81	67.62	CCL3L1
8019731	1.08e-05	4.42e-05	83.43	60.12	167.11	56.49	95.81	67.62	CCL3L1
8102415	1.12e-05	4.55e-05	186.89	297.69	104.09	333.1	172.21	215.75	CAMK2D
8091656	1.14e-05	4.6e-05	86.1	144.27	47.48	137.32	67.25	121.83	METT5D1
7981955	1.15e-05	4.62e-05	74.16	118.8	47.44	132.29	86.32	95.59	SNORD116-4
8109157	1.15e-05	4.62e-05	20.1	21.98	38.99	14.59	20.79	17.39	MIR143
8173825	1.16e-05	4.63e-05	36.55	40.98	19.49	54.98	30.31	36.83	RPS6KA6
7984245	1.19e-05	4.74e-05	30.08	18.65	35.29	28.96	29.72	16.99	OSTBETA
8019709	1.2e-05	4.77e-05	2359.09	970.84	2393.87	877.56	2333.33	1304.88	RNU2-1
7969390	1.21e-05	4.8e-05	34.56	56	21.24	59.89	33.09	62.84	PIBF1
7978739	1.22e-05	4.83e-05	189.97	347.02	145.29	277.52	204.15	261.22	TRAPPC6B
8043449	1.23e-05	4.86e-05	32.43	27.59	60.37	26.03	51.33	27.03	IGK@
7964927	1.27e-05	5e-05	142	246.69	116.34	452.58	170.87	275.62	TSPAN8
7923976	1.28e-05	5.02e-05	11.17	24.62	15.96	24.78	20.15	18.8	MIR29B2
7954065	1.28e-05	5.02e-05	545.56	614.28	319.01	852.33	391.35	464.67	GPRC5A
7981740	1.32e-05	5.17e-05	84.23	105.59	247.31	70.36	163.36	63.98	IGHA1
8170412	1.34e-05	5.23e-05	131.63	77.08	250.94	76.16	142.39	85.47	MAGEA8
7945652	1.37e-05	5.31e-05	458.38	238.46	843.84	212.81	490.94	250.26	KRTAP5-3
7998510	1.37e-05	5.31e-05	228.81	350.6	169.85	360.13	209.42	246.37	CLCN7
8170247	1.38e-05	5.34e-05	65.75	39.59	105.48	39.84	68.24	35.72	CXorf18
8107532	1.41e-05	5.43e-05	409.84	691.89	287.23	802.61	446.62	596.97	HSD17B4
8091306	1.42e-05	5.46e-05	24.19	32.59	18.74	55.94	26.4	27.29	PLSCR4
8032782	1.43e-05	5.47e-05	67.05	39.71	89.44	41.78	69.42	44.21	TMIGD2
7898407	1.43e-05	5.47e-05	20.88	19.91	46.86	15.79	27.79	19.55	LOC100132147
7962831	1.44e-05	5.5e-05	282.45	451.1	184.53	421.11	384.54	395.01	CCNT1
7923534	1.48e-05	5.64e-05	46.44	32.36	71.21	29.66	43.48	31.92	MYBPH
8096765	1.54e-05	5.84e-05	37.65	64.2	27.29	59.78	36.89	58.26	RPL34
8172415	1.55e-05	5.85e-05	16.47	16.08	32.79	14.34	25.91	13.57	SSX4
7936064	1.55e-05	5.85e-05	807.56	1180.59	507.02	1415.9	729.66	906.92	NT5C2
7925741	1.65e-05	6.13e-05	36.2	35.2	92	30.52	62.97	30.17	OR2T33
8037251	1.67e-05	6.18e-05	23.79	25.19	48.52	20.73	36.04	22.97	PSG7
7950490	1.72e-05	6.31e-05	274.61	161.01	493.09	145.98	273.04	177.72	MIR326
7942261	1.72e-05	6.31e-05	36.98	34.89	84.23	33.25	52.02	33.05	KRTAP5-9
7944006	1.74e-05	6.37e-05	52.21	85.75	31.97	83.05	56.41	82.56	RBM7
8162276	1.77e-05	6.47e-05	59.86	91.67	41.73	91.91	46.37	77.66	NFIL3
7974587	1.79e-05	6.53e-05	396.75	707.1	344.61	764.99	439.82	693.27	ACTR10
8148962	1.83e-05	6.65e-05	32.93	55.93	102.63	26.27	88.37	37.24	OR4F21
8020162	1.83e-05	6.65e-05	79.73	50.63	140.25	51.15	85.01	50.07	AMAC1L2
8019631	1.89e-05	6.72e-05	2386.79	991.26	2578.35	895.21	2381.1	1265.52	RNU2-1
8019633	1.89e-05	6.72e-05	2386.79	991.26	2578.35	895.21	2381.1	1265.52	RNU2-1
8019635	1.89e-05	6.72e-05	2386.79	991.26	2578.35	895.21	2381.1	1265.52	RNU2-1
8019637	1.89e-05	6.72e-05	2386.79	991.26	2578.35	895.21	2381.1	1265.52	RNU2-1
8019639	1.89e-05	6.72e-05	2386.79	991.26	2578.35	895.21	2381.1	1265.52	RNU2-1
8019641	1.89e-05	6.72e-05	2386.79	991.26	2578.35	895.21	2381.1	1265.52	RNU2-1
8019703	1.89e-05	6.72e-05	2386.79	991.26	2578.35	895.21	2381.1	1265.52	RNU2-1
8019705	1.89e-05	6.72e-05	2386.79	991.26	2578.35	895.21	2381.1	1265.52	RNU2-1
8019707	1.89e-05	6.72e-05	2386.79	991.26	2578.35	895.21	2381.1	1265.52	RNU2-1
8034342	1.92e-05	6.8e-05	41.85	29.63	75.16	25.56	42.02	30.28	ZNF625
8129558	1.98e-05	6.97e-05	12.31	12.91	22.14	10.85	18.19	10.67	OR2A4
7905500	1.98e-05	6.97e-05	33.36	31.42	67.08	27.75	45.81	22.71	LCE2D
7991047	1.99e-05	6.99e-05	29.13	56.11	56.93	33.36	66.12	47.4	LOC100131860
7920182	2e-05	7e-05	33.28	23.29	56.63	24.92	39.71	25.74	LCE3E
7927631	2.03e-05	7.09e-05	91.93	76.41	52.33	139.82	103.39	102.34	DKK1
7917088	2.05e-05	7.13e-05	113.03	202.13	63.21	182.75	119.61	178.38	PIGK
7932881	2.05e-05	7.13e-05	58.47	50.04	121.09	42.06	77.77	46.18	LOC390414
8126770	2.07e-05	7.18e-05	43.95	65.36	31.96	76.82	49.65	72.47	CYP39A1
8025450	2.08e-05	7.19e-05	38.4	24.96	71.77	26.24	39.74	28.92	OR2Z1
8015230	2.13e-05	7.33e-05	135.22	139.42	512.37	104.59	276.21	102	KRTAP4-12
8008802	2.15e-05	7.37e-05	21.11	28.6	17.35	43.68	20.57	25.92	GDPD1
8161513	2.17e-05	7.37e-05	29.65	22.54	52.82	21.51	46.26	20.1	PGM5P2
7977771	2.17e-05	7.37e-05	25.72	17.87	52.7	15.9	31.64	20.12	OR10G2
7896744	2.18e-05	7.37e-05	32.76	55.43	99.33	26.43	84.46	36.22	OR4F16
7911345	2.18e-05	7.37e-05	32.76	55.43	99.33	26.43	84.46	36.22	OR4F16
8110672	2.18e-05	7.37e-05	32.76	55.43	99.33	26.43	84.46	36.22	OR4F16
8168470	2.18e-05	7.37e-05	169.44	286.04	120.2	375.68	186.86	342.39	COX7B
8105878	2.27e-05	7.58e-05	144.67	223.59	70.91	218.48	105.58	201.01	RAD17
8081036	2.3e-05	7.67e-05	78.82	107.21	61.18	155.07	89.31	112.19	CADM2
7905067	2.31e-05	7.67e-05	186.34	390.23	182.1	299.03	240.08	317.49	HIST2H4A
7919627	2.31e-05	7.67e-05	186.34	390.23	182.1	299.03	240.08	317.49	HIST2H4A
7905559	2.34e-05	7.76e-05	36.69	32.49	76.72	30.03	48.08	30.65	LELP1
7973008	2.38e-05	7.86e-05	15.93	20.04	50.01	12.96	40.82	12.76	OR4M1
8105348	2.4e-05	7.91e-05	325.6	592.62	249	511.89	353.44	539.55	GPX8
8127380	2.42e-05	7.96e-05	20.29	35.13	15.67	33.78	23.71	32.2	LGSN
8019570	2.43e-05	7.98e-05	16.98	16.22	32.83	14.94	25.22	14.3	KRTAP4-11
8032212	2.44e-05	8e-05	121.8	91.19	275.52	82	154.8	79.16	NDUFS7
7950078	2.47e-05	8.05e-05	76.61	64.7	169.92	51.79	98.02	56.47	KRTAP5-11
8026047	2.47e-05	8.05e-05	153.33	302.86	198.14	341.85	165.49	239.31	JUNB
7920175	2.5e-05	8.13e-05	13.72	12.51	24.46	11.33	20.31	11.26	FLG2
7976842	2.55e-05	8.28e-05	11.71	14.65	38.09	10.51	22.3	11.24	MIR382
8065537	2.58e-05	8.34e-05	61.17	121.02	45.98	119.2	78.2	88.66	LOC100134868
8092067	2.6e-05	8.39e-05	117.92	240.46	90.96	249.04	117.1	240.15	RPL22L1
8167508	2.63e-05	8.47e-05	46.15	72.85	205.46	40.62	135.48	38.84	GAGE12J
8127767	2.68e-05	8.59e-05	128.45	180.77	95.13	233.39	124.16	186.66	ELOVL4
8057959	2.7e-05	8.62e-05	154.39	264.51	83.87	208.18	143.92	202.73	PGAP1
8152133	2.72e-05	8.67e-05	175.92	366.41	99.7	285.89	205.13	272.29	RRM2B
7925743	2.74e-05	8.71e-05	41.06	40.06	109.05	32.76	71.06	32.54	OR2T12
8067820	2.79e-05	8.86e-05	176.02	115.95	254.75	126.09	142.05	119.97	IQSEC3
7902398	2.83e-05	8.97e-05	907.82	844.96	461.46	764.32	563.5	933.6	SNORD45A
8152512	2.86e-05	8.98e-05	76.35	104.12	58.15	170.51	84.71	110.33	TNFRSF11B
8087224	2.86e-05	8.98e-05	88.78	140.6	60.84	181.03	93.47	124.95	SLC25A20
8026212	2.87e-05	8.99e-05	58.67	50.43	118.69	37.24	55.41	38.25	MIR181C
8010978	2.94e-05	9.16e-05	98.88	172.1	454.85	118.53	224.96	121.95	LOC100130876
7984662	2.94e-05	9.16e-05	33.97	28.61	78.93	24.07	48.53	25.58	GOLGA6B
8139228	2.96e-05	9.21e-05	69.33	98.08	53.97	135.2	75.08	103.09	C7orf25
8007123	2.97e-05	9.22e-05	32.94	39.07	77.35	29.86	58.98	28.12	KRTAP9-2
8031260	2.99e-05	9.27e-05	26.68	23.15	45.8	22.03	36.34	20.52	KIR3DL3
7946988	3.04e-05	9.39e-05	77.72	114.12	46.52	114.97	61.55	80.96	HPS5
8167526	3.05e-05	9.39e-05	32.08	46.5	130.53	29.1	88.1	27.43	GAGE12J
7952200	3.05e-05	9.39e-05	41.1	25.69	60.18	28.16	41.63	26.58	CCDC153
8176234	3.09e-05	9.49e-05	17.08	24.59	12.95	47.26	21.69	27.28	CLIC2
8046861	3.11e-05	9.54e-05	472.83	820.65	318.05	775.45	412.17	535.09	ITGAV
8136967	3.18e-05	9.72e-05	11.82	14.06	25.26	10.95	17.57	11.32	OR2A5
7910381	3.24e-05	9.82e-05	48.38	91.18	40.05	79.53	35.83	53.86	DUSP5P
8150509	3.31e-05	9.97e-05	240.33	239.71	150.72	357.89	209.29	199.96	PLAT
7919208	3.32e-05	9.98e-05	54.62	38.19	85.98	40.76	70.63	38.99	GNRHR2
8178074	3.34e-05	0.0001	48.7	25.57	66.59	30.38	37.57	32.87	C6orf25
7912802	3.46e-05	0.000103	23.67	20.2	63.42	13.76	33.94	19.09	LOC100132147
8015242	3.46e-05	0.000103	78.33	68.84	179.34	62.08	106.76	69.18	KRTAP4-2
7902400	3.5e-05	0.000104	244.49	257.02	67.86	171.32	120.37	209.26	SNORD45B
8052624	3.55e-05	0.000105	44.57	23.87	56.98	32.33	38.94	30.3	UGP2
8161520	3.61e-05	0.000106	29.63	26.38	56.78	24.33	47.86	21.21	PGM5P2
8151607	3.62e-05	0.000106	90.78	91.48	286.74	66.48	121.12	66.55	REXO1L2P
8151623	3.62e-05	0.000106	90.78	91.48	286.74	66.48	121.12	66.55	REXO1L2P
8142307	3.62e-05	0.000106	79.02	134.81	44.99	151.68	78.77	117.29	PNPLA8
7984257	3.71e-05	0.000108	26.28	45.85	16.23	68.56	26.59	52.85	RNU5A
7927710	3.74e-05	0.000108	438.99	540.78	278.74	425.98	525.01	776.67	CDK1
8038949	3.75e-05	0.000108	143.18	304.41	92.23	184.18	155.86	196.37	ZNF841
8095680	3.75e-05	0.000108	959.04	722.41	507.4	1277.38	717.17	810.66	IL8
7963664	3.76e-05	0.000108	70.1	49.09	103.48	53.9	85.99	44.31	SP7
8083594	3.76e-05	0.000108	51.06	53.58	26.89	74.47	28.33	52.6	PTX3
8030362	3.79e-05	0.000109	1773.32	2931.15	1439.44	2913.01	1740.74	3374.02	SNORD33
8081235	3.79e-05	0.000109	77.1	126.89	50.19	120.46	74.95	97.79	COL8A1
8101780	3.9e-05	0.000111	156.5	214.41	155.31	454.72	181.2	225.6	HPGDS
7903049	3.91e-05	0.000111	24.28	33.85	16.17	25.65	28.47	42.59	CCDC18
8151619	3.92e-05	0.000111	94.26	96.91	312.67	69.61	131.83	67.68	REXO1L2P
8167577	3.93e-05	0.000111	47.69	77.28	223.4	42.77	144.52	39.61	GAGE12G
8167584	3.93e-05	0.000111	47.69	77.28	223.4	42.77	144.52	39.61	GAGE12G
7989493	3.96e-05	0.000112	66.41	169.76	84.96	135.14	108.17	167.55	RPS27L
8036813	4.02e-05	0.000113	87.8	192.09	44.73	164.07	99.8	129.89	ZNF780B
8019802	4.15e-05	0.000116	2140.47	883.28	2237.39	789.73	2126.09	1153.91	RNU2-1
8147864	4.17e-05	0.000117	196.31	334.8	170.18	332.31	252.18	374.08	TTC35
7984961	4.2e-05	0.000117	39.67	32.69	87.11	28.11	55.55	29.37	GOLGA6B
8155442	4.22e-05	0.000118	37.04	39.46	146.16	31.95	68.91	33.87	AQP7P1
8048733	4.25e-05	0.000118	634.72	1157.24	409.53	1030.07	573.9	958.17	ACSL3
8167482	4.29e-05	0.000118	47.23	75.36	217.15	41.72	141.85	40.02	GAGE12I
8167562	4.29e-05	0.000118	47.23	75.36	217.15	41.72	141.85	40.02	GAGE12B
7905025	4.29e-05	0.000118	22.13	20.31	58.54	19.33	30.42	16.81	DRD5
8151993	4.33e-05	0.000119	477.32	763.88	440.55	942.73	481.83	866.36	COX6C
8015236	4.37e-05	0.000119	58.6	59.57	159.27	48.92	109.41	47.37	KRTAP4-4
7948211	4.42e-05	0.000121	35.14	19.95	51.45	20.15	39.77	21.82	SSRP1
8103998	4.56e-05	0.000124	46.36	74.9	26.3	71.01	49.02	77.93	UFSP2
8039842	4.56e-05	0.000124	25.3	21.61	43.51	20.42	36.14	19.73	KIR2DS2
7990283	4.56e-05	0.000124	35.99	29.5	80.91	26.45	49.97	27.47	GOLGA6A
8168357	4.61e-05	0.000125	214.25	361.45	174.25	397.28	213	544.8	RPS26P11
7921677	4.69e-05	0.000127	13.47	13.77	24.01	11.81	20.23	12.46	CD244
8098041	4.75e-05	0.000128	467.69	709.78	217.05	1117.58	342.41	446.88	TMEM144
8085754	4.78e-05	0.000129	144.91	147.21	80.07	98.66	136.44	213.3	SGOL1
8155554	4.79e-05	0.000129	39.43	38.25	141.73	31.53	72.89	35.62	AQP7P1
8161488	4.87e-05	0.00013	33.95	36.27	130.87	29.13	60.61	30.69	AQP7P1
8035551	4.88e-05	0.00013	95.5	69.78	131.9	55.76	89.91	61.84	MGC10814
8044766	4.88e-05	0.00013	111.13	174.32	64.56	171.06	119.54	144.43	INSIG2
8044643	4.92e-05	0.000131	12.59	16.28	42.95	12.23	29.09	12.7	FAM138B
7919580	4.98e-05	0.000132	22.05	33.02	141.47	20.55	53.01	21.52	LOC440570
7919596	4.98e-05	0.000132	22.05	33.02	141.47	20.55	53.01	21.52	LOC440570
7921275	5.02e-05	0.000133	16.86	16.13	30.45	14.06	23.15	14.6	FCRL3
8013061	5.16e-05	0.000136	170.05	97.28	259.71	114.12	172.28	119.69	TNFRSF13B
8176276	5.22e-05	0.000137	142.44	262.79	99.97	221.78	119.1	246.45	ATRX
7983111	5.23e-05	0.000137	108.09	170.96	78.77	221.83	126.22	158.41	SNAP23
7923837	5.23e-05	0.000137	22.35	17.25	44.88	16.06	32.45	16.88	PM20D1
8172787	5.29e-05	0.000138	17.33	17.38	34.4	14.12	23.82	14.86	SSX2
8155521	5.32e-05	0.000139	137.28	173.9	339.11	149.83	187.73	142.83	FAM27A
8021635	5.39e-05	0.00014	1239.51	1420.65	773.33	2621.86	863.8	1244.93	SERPINB2
8136983	5.4e-05	0.00014	42.11	46.96	114.93	32.43	69.56	39.3	OR2A20P
8010086	5.41e-05	0.00014	185.56	264.16	129.85	300.61	153.17	248.6	C17orf95
8098084	5.47e-05	0.000141	261.23	427.45	150.37	499.85	277.65	381.66	ETFDH
8159519	5.49e-05	0.000141	153.9	93.51	197.45	96.16	150.27	100.07	C9orf141
7986947	5.56e-05	0.000142	39.43	47.69	84.96	35.74	60.58	38.48	GOLGA8IP
8069161	5.66e-05	0.000144	91.7	73.73	143.74	61.08	113.11	65.15	KRTAP12-3
7926708	5.7e-05	0.000145	19.42	33.57	15.35	27.51	19.19	26.85	THNSL1
7922326	5.8e-05	0.000147	36.18	29.35	70.07	23.53	43.21	26.44	MIR214
7965627	5.82e-05	0.000147	628.05	1182.44	332.2	1295.99	535.69	959.8	LTA4H
8053731	5.86e-05	0.000148	84.06	97.56	192.92	67.52	125.22	72.4	FLJ37786
7964177	5.87e-05	0.000148	30.37	24.34	46.63	26.22	44.6	24.38	MIP
8054712	6e-05	0.00015	62.73	96.21	46.9	139.06	80.03	86.87	IL1A
7951032	6.09e-05	0.000152	178.73	172.64	75.6	117.39	124.7	172.89	SNORA1
8138553	6.23e-05	0.000155	205.39	344.3	150.56	263.28	201.4	311.33	FAM126A
7982587	6.33e-05	0.000157	31.3	26.45	64.75	22.7	36.79	28.39	C15orf53
8100758	6.37e-05	0.000158	17.03	17.84	37.26	12.01	46.75	14.44	UGT2B7
8175288	6.42e-05	0.000159	62.43	91.89	32.21	96.44	66.65	97.46	MOSPD1
8079165	6.44e-05	0.000159	36.43	21.14	44.85	21.54	32.44	20.44	MIR138-1
8167261	6.48e-05	0.00016	15.88	15.01	30.18	14.15	24.65	13.12	SSX4
8054837	6.62e-05	0.000163	22.45	30.51	15.22	32.81	21.28	37.11	C2orf76
7927876	6.64e-05	0.000163	45.14	83.06	33.64	63.7	45.56	62.36	TET1
7981718	6.64e-05	0.000163	39.49	44.33	98.41	32.27	73.44	35.82	IGHM
8117079	6.66e-05	0.000163	22.59	12.96	43.04	15.12	52.8	17.33	LOC644714
7931155	6.67e-05	0.000163	40.02	42.41	72.98	28.47	53.45	31.05	FAM24A
8161558	6.68e-05	0.000163	22.91	23.9	106.94	20.9	52.69	24.09	AQP7P1
8155455	6.72e-05	0.000164	39.31	57.47	96.76	44.29	71.17	51.91	NCRNA00268
8086538	6.76e-05	0.000164	32.6	22.01	93.23	22.92	109.5	28.6	LOC644714
8019699	6.76e-05	0.000164	43.86	41.13	90.87	36.61	63.08	37.96	KRTAP4-11
8015232	6.8e-05	0.000165	27.47	23.46	50.84	17.16	32.43	21.16	KRTAP4-5
7899167	6.83e-05	0.000165	28.87	34.35	55.63	22.16	39.86	24.91	LIN28A
8163710	6.96e-05	0.000168	25.64	19.36	39.28	14.4	36.91	17.09	SNORA70C
7919197	6.99e-05	0.000168	52.19	88.42	50.57	105.63	68.75	87.02	POLR3GL
7960896	7.18e-05	0.000171	87.44	134.99	385.68	85.59	251.3	95.41	OR7E87P
7978824	7.29e-05	0.000173	45.96	89.66	37.21	92.23	38.38	89.41	RPS29
7935146	7.41e-05	0.000175	165.42	313.41	74.04	260.74	136.31	215.23	NOC3L
8034698	7.7e-05	0.000181	35.63	20.91	50.86	20.85	30.67	24.07	MIR23A
8116227	7.88e-05	0.000185	68.71	147.28	66.36	115.78	110.3	128.39	CLK4
8007112	7.89e-05	0.000185	135.48	117.56	389.43	93.76	218.89	97.46	KRTAP4-7
7911323	7.99e-05	0.000187	15.38	21.26	59.5	14.35	40.19	16.43	FAM138A
8031984	7.99e-05	0.000187	15.38	21.26	59.5	14.35	40.19	16.43	FAM138A
8064382	8.17e-05	0.00019	78.43	63.49	138.44	57.62	123.97	68.17	SRXN1
7957608	8.23e-05	0.000191	136.85	164.43	95.07	243.42	131.28	155.16	MIR492
7945680	8.25e-05	0.000192	54.34	33.44	77.3	34.05	44.01	38.11	H19
8171392	8.32e-05	0.000193	111.74	163.35	71.72	224.65	121.63	156.1	ASB9
8034744	8.35e-05	0.000193	59.52	30.09	79.5	33.44	62.38	40.29	PALM3
8168622	8.45e-05	0.000195	69.88	117.07	41.99	140.82	76.83	109.61	KLHL4
8107655	8.53e-05	0.000197	170.83	254.39	94.16	226.46	150.96	212.33	CSNK1G3
7923406	8.63e-05	0.000199	31.89	24.52	44.83	20.45	25.67	23.68	PTPN7
8071361	8.66e-05	0.000199	14.24	17.85	27.65	15.23	24.15	15.55	LOC729444
7981730	8.7e-05	0.0002	125.6	157.7	435.25	98.18	280.32	95.89	IGLJ3
7922703	8.73e-05	0.0002	10.73	10.55	17.18	10.23	15.59	10	TEDDM1
7945657	8.75e-05	0.0002	50.79	37.87	133.01	34.61	70.6	39.56	KRTAP5-4
7981949	8.97e-05	0.000204	22.57	36.86	17.44	63.54	26.3	45.41	SNORD116-1
7913235	9.23e-05	0.000209	65.67	38.66	79.37	37.15	71.92	44.45	PLA2G2C
7911355	9.36e-05	0.000212	129.32	84.81	270.32	90.35	188.88	108.8	TUBB8
8144488	9.52e-05	0.000215	157.28	216.27	440.84	234.96	247.05	187.9	LOC349196
8151631	9.6e-05	0.000216	75.18	78.18	245.66	53.39	99.81	51.58	REXO1L2P
8065527	9.72e-05	0.000218	38.64	34.56	77.98	27.42	57.37	29.44	FAM182A
7990922	9.76e-05	0.000218	175.34	174.39	359.86	151.88	237.7	151.47	GOLGA6L10
8088813	9.82e-05	0.000219	52.13	32.48	74.19	32.32	56.04	33.33	PROK2
8094116	9.89e-05	0.000219	71.91	92.54	363.12	78.65	194.29	70.55	USP17
8094118	9.89e-05	0.000219	71.91	92.54	363.12	78.65	194.29	70.55	USP17
8094120	9.89e-05	0.000219	71.91	92.54	363.12	78.65	194.29	70.55	USP17
8094124	9.89e-05	0.000219	71.91	92.54	363.12	78.65	194.29	70.55	USP17
8094126	9.89e-05	0.000219	71.91	92.54	363.12	78.65	194.29	70.55	USP17
8094128	9.89e-05	0.000219	71.91	92.54	363.12	78.65	194.29	70.55	USP17
8094132	9.89e-05	0.000219	71.91	92.54	363.12	78.65	194.29	70.55	USP17
7934959	0.0001	0.000221	25.63	35.39	64	22.79	46.56	34.62	MIR107
8149148	0.0001013	0.000222	70.7	93.15	225.16	62.09	137.13	67.01	OR7E154P
8061490	0.0001014	0.000222	30.27	25.16	59.74	22.68	41.35	22.69	FAM182A
7981988	0.0001052	0.000229	234.24	321.08	170.02	454.06	235.03	322.43	SNORD116-20
8147101	0.0001059	0.000229	87	120.82	56.51	144.59	91.87	142.03	E2F5
8094122	0.0001093	0.000236	73.75	92.86	348.02	80.77	194.53	72.6	USP17L6P
8157074	0.0001094	0.000236	167.57	275.15	85.24	238.99	148.35	212.61	FKTN
8049528	0.0001122	0.000241	442.48	402.02	668.74	238.2	444.08	329.64	LRRFIP1
8168412	0.0001162	0.000248	14.98	18.41	10	25.1	16.77	21.19	NCRNA00183
7973403	0.0001173	0.00025	21.37	15.54	35.01	16.48	20.16	17.35	CMTM5
8039820	0.0001181	0.000251	31.55	29.28	66.21	22.78	45.23	23.05	KIR3DL3
7982094	0.0001207	0.000256	10.55	12.17	23.11	10	12	10.61	SNORD115-44
8165705	0.0001224	0.000259	1285.76	3110.15	1837.62	2351.3	1486.46	1913.48	ND6
8107353	0.0001234	0.00026	181.08	190.45	200.72	109.13	281.75	194.77	SRP19
8097529	0.0001247	0.000263	47.28	79.63	24	57.71	37.19	58.09	ELMOD2
8043438	0.0001272	0.000267	215	242.93	597.65	176.05	367.85	177.64	IGKV1-5
8144422	0.0001273	0.000267	47.78	61.56	167.17	43.7	100.26	43.81	OR7E125P
8078834	0.0001276	0.000268	176.04	303.58	84.75	234.56	161.93	217.85	WDR48
7964830	0.0001282	0.000269	29.18	18.93	54.52	16.87	38.96	19.72	SNORA70G
7990943	0.0001308	0.000273	171.41	171.99	351.4	150.33	232.92	148.66	GOLGA6L10
7982131	0.0001319	0.000275	42.33	41.77	94.16	33.52	60.91	33.47	GOLGA8G
7986922	0.0001319	0.000275	42.33	41.77	94.16	33.52	60.91	33.47	GOLGA8G
7981724	0.000132	0.000275	63.86	140.4	333.11	66.33	233.4	59.1	IGHD
7986598	0.0001332	0.000276	23.27	33.23	71.18	20.74	46.51	21.5	GOLGA6L1
8101489	0.0001342	0.000278	47.16	66.14	32.05	83.25	41.05	54.15	FAM175A
8143633	0.0001353	0.00028	12.49	13.02	20.74	11.17	18.09	10.38	OR2A7
8144496	0.0001381	0.000284	62.02	78.19	212.68	55.01	127.47	56.47	OR7E125P
8159803	0.0001392	0.000286	20.78	29.23	92.86	18.96	58.59	21.22	FAM138A
7968962	0.0001396	0.000286	59.13	93.84	48.94	126.69	62.88	82.73	LRRC63
7938683	0.0001404	0.000287	142.14	180.57	316.22	199.57	248.23	160.56	OR7E14P
7929072	0.0001432	0.000292	123.3	161.26	65.78	180.38	102.21	162.93	IFIT5
7981752	0.0001446	0.000294	46.69	46.46	107.22	36.47	68.39	36.94	GOLGA8C
8113413	0.0001463	0.000297	79.11	136.41	45.65	115.78	77.73	125.52	NUDT12
8012951	0.0001475	0.000299	72.95	202.39	94.85	130.61	158.09	132.01	CDRT1
8043459	0.0001494	0.000302	72.55	89.93	199.16	63.77	137.06	67.29	IGKC // IGKC
8065278	0.0001501	0.000303	23.43	18.74	47.19	17.35	30.98	17.99	LOC643659
8094130	0.0001505	0.000303	70.3	95.89	345.02	80.04	195.94	71.51	USP17
7991668	0.0001513	0.000303	47.67	45.51	108.74	37.14	70.15	36.76	GOLGA8F
7981859	0.0001516	0.000303	40.46	46.69	81.52	35.47	59.56	38.2	GOLGA8IP
8017162	0.0001517	0.000303	264.52	479.25	141.42	465.15	238.97	454.03	RNFT1
7931656	0.0001517	0.000303	159.52	147.81	444.06	134.82	214.36	127.8	DUX4L4
7931659	0.0001517	0.000303	159.52	147.81	444.06	134.82	214.36	127.8	DUX4L4
7931662	0.0001517	0.000303	159.52	147.81	444.06	134.82	214.36	127.8	DUX4L4
7931668	0.0001517	0.000303	159.52	147.81	444.06	134.82	214.36	127.8	DUX4L4
7931671	0.0001517	0.000303	159.52	147.81	444.06	134.82	214.36	127.8	DUX4L4
8089203	0.000153	0.000306	31.89	42.41	18.77	49.92	24.84	36.89	SENP7
7931665	0.0001534	0.000306	158.63	147.39	443.24	134.48	215.01	127.64	DUX4L4
8074867	0.0001536	0.000306	37.75	29	66.43	23.69	39.7	27.86	POM121L1P
7905020	0.0001558	0.000309	57.39	57.23	146.99	47.16	81.58	48.9	DRD5
7981943	0.0001586	0.000314	31	63.06	21.32	48.4	48.09	51.35	PAR5
8011337	0.0001587	0.000314	14.92	12.78	31.1	12.73	27.89	14.44	OR3A1
8005679	0.0001599	0.000316	59.27	59.74	139.61	47.71	78.08	47.47	CCDC144B
7932069	0.0001604	0.000317	287.29	457.98	223.86	473.48	347.6	440.46	NUDT5
8137257	0.0001607	0.000317	18.8	17.36	35.16	15.3	26.86	14.19	GIMAP5
7981777	0.0001619	0.000318	31.64	34.16	107.26	29.88	47.51	30.19	LOC400968
7896740	0.000162	0.000318	13.43	16.44	37.62	11.59	30.74	12.34	OR4F17
7991663	0.000162	0.000318	13.43	16.44	37.62	11.59	30.74	12.34	OR4F17
8023937	0.000162	0.000318	13.43	16.44	37.62	11.59	30.74	12.34	OR4F17
8094134	0.0001635	0.000321	58.09	115.67	596.1	82.51	243.78	69.61	USP17L6P
8167560	0.0001669	0.000327	24.55	69.58	169.79	21.88	122	23.42	GAGE12J
8179313	0.0001677	0.000328	30.65	19.11	39.05	17.84	23.9	22.79	C6orf25
7925749	0.0001708	0.000332	24.29	29.12	69.78	19.82	46.78	20.25	OR2T34
8149638	0.000171	0.000332	45.14	28.78	59.17	29.91	40.27	32	DOK2
7905505	0.0001741	0.000338	49.01	30.26	90.18	27.41	55.02	31.88	LCE2B
7949275	0.0001746	0.000339	87.7	54.47	124.69	64.06	80.47	59.76	MIR194-2
8038278	0.0001758	0.00034	75.53	55.77	125.05	48.58	69.64	57.49	LHB
7977440	0.0001772	0.000342	59.89	27.14	90.6	28.65	53.53	31.47	KIAA0125
7940177	0.0001814	0.00035	11.19	11.83	23.01	10.58	15.64	10.14	OR4D10
7898020	0.0001833	0.000353	26.15	26.95	49.53	21.56	39.44	22.36	PRAMEF10
7898034	0.0001833	0.000353	26.15	26.95	49.53	21.56	39.44	22.36	PRAMEF10
8167575	0.000187	0.000359	80.59	110.2	261.04	66.68	177.22	62.41	GAGE12B
8131475	0.000189	0.000362	67.36	90.91	41.28	96.92	53.82	86.66	C1GALT1
8151609	0.000194	0.00037	63.52	71.31	214.76	54.14	100.5	53.8	REXO1L1
8149208	0.000196	0.000373	70.66	93.9	235.72	66	152.84	70.17	OR7E125P
7898002	0.0001968	0.000374	35.62	33.08	74.75	31.63	46.39	27.72	PRAMEF22
8136807	0.0001981	0.000375	20.49	19.71	71.48	12.9	44.19	16.65	PRSS2
8143629	0.0001994	0.000377	39.1	40.95	98.01	31.26	58.69	37.3	OR2A9P
8141843	0.0002035	0.000384	22.67	22.69	59.43	30.45	45.72	24.21	RASA4
8151572	0.0002042	0.000385	16.66	24.4	12.37	37.38	19.99	26.06	SNX16
7972044	0.0002102	0.000394	87.19	150.18	93.8	184.64	104.84	149.37	COMMD6
8053728	0.0002127	0.000398	66.88	66.56	189.36	56.32	97.7	56.05	DRD5
8102912	0.0002138	0.0004	73.31	100.6	58.06	125.13	62.63	83.13	TBC1D9
8103005	0.0002149	0.000401	47.48	59.1	35.38	56.2	48.2	85.56	ANAPC10
7976844	0.0002161	0.000403	58.53	36.01	92.77	38.95	62.14	42.78	MIR134
8098556	0.0002176	0.000405	54.56	83.23	36.07	77.94	51.13	97.8	CCDC111
7905018	0.0002184	0.000405	71.18	86.58	159.73	69.54	108.18	64.4	FLJ37786
7912561	0.0002201	0.000408	29.06	30.51	55.51	24.54	43.31	25.02	PRAMEF10
8133654	0.0002216	0.000409	71.99	61.77	163.95	73.81	115.74	75.22	SPDYE5
7911260	0.0002247	0.000414	38.07	58.79	103.53	31.36	86.25	30.45	OR2M1P
8136975	0.0002249	0.000414	11.16	10	17.28	10.1	14.99	10	OR2A14
7991110	0.0002255	0.000415	154.54	152.11	290.07	132.28	224.46	132.2	GOLGA6L5
7951966	0.0002291	0.000421	79.75	41.93	112.96	43.05	78.57	55.82	FXYD2
8121911	0.0002306	0.000423	82.52	123.77	75.07	91.31	108.77	202.49	CENPW
8149243	0.000231	0.000423	39.58	40.59	172.13	35.02	93.99	37.82	USP17L2
8136801	0.0002324	0.000426	20.13	16	36.4	13.81	26.66	12.79	TRY6
8065880	0.0002348	0.00043	36.47	26.58	58.19	22.43	30.94	24.06	FAM83C
8116537	0.0002353	0.00043	14.58	11.49	23.08	11.48	19.35	12.34	BTNL8
7986736	0.0002413	0.000439	18.96	27.71	59.1	17.06	37.24	17.63	GOLGA6L1
8108737	0.0002426	0.000441	26.73	46.91	25.93	48.63	27.46	33.84	PCDHB13
7905517	0.0002443	0.000444	72.85	47.2	99	49.67	77.64	52.92	LCE1F
8141311	0.0002474	0.000448	41.07	61.94	25.89	51.77	52.16	68.47	FAM200A
8041804	0.0002502	0.000453	26.7	21	44.32	15.73	34.4	22.02	LOC388946
8114618	0.0002505	0.000453	141.64	236.09	139.04	273.06	194.04	239.67	NDUFA2
7954388	0.0002567	0.000462	345.68	615.47	200.25	513.02	302.54	479.62	GOLT1B
7972981	0.0002573	0.000462	18.92	22.34	50.08	16.27	44.07	15.77	OR11H1
8074194	0.0002573	0.000462	18.92	22.34	50.08	16.27	44.07	15.77	OR11H1
8005547	0.0002591	0.000463	1393.61	2103.64	1223.25	2140.33	961.85	2416.81	SNORD3A
8005553	0.0002591	0.000463	1393.61	2103.64	1223.25	2140.33	961.85	2416.81	SNORD3A
8013323	0.0002591	0.000463	1393.61	2103.64	1223.25	2140.33	961.85	2416.81	SNORD3A
8013325	0.0002591	0.000463	1393.61	2103.64	1223.25	2140.33	961.85	2416.81	SNORD3A
8013329	0.0002591	0.000463	1393.61	2103.64	1223.25	2140.33	961.85	2416.81	SNORD3A
7944799	0.0002599	0.000464	26.4	22.13	52.73	21.29	40.8	19.81	OR10G9
7905544	0.0002621	0.000467	29.58	25.24	57.65	20.04	33.65	25.88	SPRR1A
7981732	0.0002623	0.000467	18.23	21.56	50.12	20.02	31.48	18.79	IGHV4-59
7920193	0.0002641	0.00047	34.69	17.99	44.04	21.29	33.77	19.23	LCE1C
7977472	0.0002675	0.000475	26.18	33.27	76.85	21.41	68.58	22.17	OR11H1
7932023	0.0002688	0.000476	95.07	134.6	53.8	120.57	84.85	120.72	USP6NL
8054513	0.0002695	0.000476	74.98	135.51	183.06	93.84	135.5	99.51	LOC151009
8167690	0.0002696	0.000476	25.13	23.56	51.29	20.92	36.35	19.97	LOC401589 // LOC100129860
8172719	0.0002696	0.000476	25.13	23.56	51.29	20.92	36.35	19.97	LOC401589 // LOC100129860
7929078	0.0002699	0.000476	198	257.6	95.37	143.49	191.75	280.11	KIF20B
7906764	0.0002719	0.000478	49.81	36.66	70	34.25	80.37	41.65	HSPA6
7995282	0.0002741	0.000481	16.28	18.84	50.15	16.6	25.66	14.21	TP53TG3
8001072	0.0002741	0.000481	16.28	18.84	50.15	16.6	25.66	14.21	TP53TG3
7982299	0.0002812	0.000493	38.4	31.79	64.32	23.54	60.21	31.54	LOC390561
7986741	0.000287	0.000502	20.03	29.27	62.66	18.09	38.99	18.8	GOLGA6L1
8176553	0.0002877	0.000502	20.1	16.48	33.6	15.4	35.32	17.39	TTTY8
8177048	0.0002877	0.000502	20.1	16.48	33.6	15.4	35.32	17.39	TTTY8
8149356	0.0002893	0.000504	38.5	43.18	172.32	35.23	100.33	37.34	USP17L2
8107164	0.0002912	0.000507	537.04	879.06	349.79	561.96	439.76	676.91	PPIP5K2
7900490	0.0002922	0.000508	17.83	12.97	25.32	10.9	20.43	12.97	MIR30C1
7981787	0.0002924	0.000508	24.27	29.97	74.48	23.45	45.83	23.22	GOLGA6L1
7981992	0.0002932	0.000509	18.72	43.62	11.46	34.21	14.46	23.52	SNORD116-22
7911283	0.0002962	0.000513	24.68	29.83	71.76	18.94	48.41	20.51	OR2T3
8039687	0.0002972	0.000515	14.37	21.68	11.08	24.48	13.59	20.83	ZNF552
7985409	0.0003068	0.00053	121.87	124.91	231.69	107.14	167.47	108.51	GOLGA6L9
7985450	0.0003068	0.00053	121.87	124.91	231.69	107.14	167.47	108.51	GOLGA6L9
8098195	0.0003075	0.000531	183.05	403.04	132.85	423.89	261.32	379.28	SC4MOL
8124413	0.000309	0.000533	217.33	79.93	117.7	150.49	214.25	167	HIST1H4D
8176806	0.0003097	0.000533	19.5	21.68	42.18	17.35	30.22	18.47	PRY
8153819	0.0003209	0.000552	51.86	57.48	33.41	83.83	35.7	61.57	CYHR1
7949792	0.0003217	0.000553	88.18	55.03	129.95	50.67	76.9	62.1	PTPRCAP
8174831	0.0003218	0.000553	33.72	32.12	84.22	33.86	51.11	30.4	CT47B1
7991722	0.0003225	0.000553	150.83	153.81	287.71	135.05	216.8	134.69	GOLGA6L9
8053690	0.0003227	0.000553	23.27	29.59	57.96	21.37	40.77	21.7	IGK@
7957715	0.000325	0.000556	860.64	1170.34	450.16	1545.74	634.33	1005.66	NEDD1
7905515	0.0003264	0.000558	20.26	22.31	38.01	16.55	28.09	17.72	KPRP
8007134	0.0003279	0.00056	51.21	65.51	128.15	44.49	81.66	42.7	KRTAP9-4
8012949	0.0003409	0.000581	12.52	41.43	16.38	27.98	29.06	30.7	CDRT1
8039692	0.000341	0.000581	43.18	105.02	23.52	82.4	42.34	99.29	ZNF814
7911285	0.0003412	0.000581	10.42	11.08	21.83	10	16.66	10	OR2T5
7969651	0.0003415	0.000581	215.44	379.19	146.85	289.14	191.61	337.93	DNAJC3
8031311	0.0003429	0.000583	26.77	26.52	43.11	20.96	36.44	21.88	KIR3DL1
8176419	0.0003474	0.000589	37.69	37.2	99.29	31.93	64.05	33.09	TSPY2
7986561	0.0003475	0.000589	91.27	71.29	161.45	71.77	86.08	62.8	VSIG7
8167862	0.0003499	0.000593	17.12	13.47	26.18	10.3	23.53	12.05	PAGE2B
8144395	0.0003535	0.000598	39.74	41.34	163.31	36.01	95.91	38.17	USP17L2
8163958	0.0003535	0.000598	15.4	17.67	32.23	13.84	23.94	11.7	OR1N1
8073623	0.0003544	0.000598	121.96	70.91	159.58	79.51	100.12	73.94	MPPED1
7995267	0.0003635	0.000612	17.28	18.5	49.65	16.39	24.9	14.24	TP53TG3
7951038	0.0003702	0.000622	151.43	253.17	70.25	197.35	119.67	221	SNORA40
7982008	0.0003779	0.000633	14.45	19.93	65.01	13.45	28.25	13.36	SNORD115-1
7982032	0.0003779	0.000633	14.45	19.93	65.01	13.45	28.25	13.36	SNORD115-1
7982038	0.0003779	0.000633	14.45	19.93	65.01	13.45	28.25	13.36	SNORD115-1
7985562	0.0003785	0.000633	117.61	125.88	238.77	108.85	165.46	106.11	GOLGA6L5
8136832	0.0003875	0.000647	22.78	13.72	30.28	14.31	21.36	16.1	C7orf34
8072407	0.0003879	0.000647	701.74	1134.9	489.63	864.22	561.7	773.69	TUG1
7998722	0.0003923	0.000653	196.41	280.91	117.48	309.15	177.31	361.85	SNORD60
7948995	0.0003927	0.000653	352.75	569.14	176.54	418.82	211.87	346.86	ATL3
8123609	0.0003964	0.000659	326.01	465.58	141.76	423.57	228.55	269.31	SERPINB9
7949896	0.0004001	0.000665	35.28	42.94	88.93	32.06	76.97	32.22	OR7E87P
8031293	0.0004031	0.000669	22.61	28.85	77.45	21.06	57.81	14.35	KIR2DL3
8003806	0.0004079	0.000676	31.74	39.96	85.76	26.87	71.43	24.6	OR1D5
7985472	0.0004092	0.000677	116.25	126.1	227.92	108.78	170.58	104.41	GOLGA6L5
7981990	0.0004126	0.000679	177.31	288.57	129.77	403	199.03	231.75	SNORD116-21
8086467	0.0004136	0.000679	179.44	238.38	105.63	284.55	156.04	186.07	ANO10
8043476	0.0004137	0.000679	30.59	36.14	92.86	24.08	72.26	25.53	LOC652493
8167701	0.0004144	0.000679	38.16	27.51	64.71	27.11	46.82	27.25	XAGE1A
8167710	0.0004144	0.000679	38.16	27.51	64.71	27.11	46.82	27.25	XAGE1A
8172739	0.0004144	0.000679	38.16	27.51	64.71	27.11	46.82	27.25	XAGE1A
8172757	0.0004144	0.000679	38.16	27.51	64.71	27.11	46.82	27.25	XAGE1A
8172766	0.0004144	0.000679	38.16	27.51	64.71	27.11	46.82	27.25	XAGE1A
8177323	0.0004192	0.000686	18.58	20.41	39.93	16.46	27.88	17.56	PRY
8176742	0.0004235	0.000693	11.27	12.39	18.42	10.12	19.58	10	RBMY1A1
7977450	0.0004306	0.000702	13.32	17.25	35.18	13.54	33	12	OR11H1
8171001	0.0004306	0.000702	66.47	92.79	42.77	97.93	75.23	92.27	FUNDC2
7898012	0.0004379	0.00071	17.51	21.11	46.12	16.14	29.15	16.93	PRAMEF15
7898040	0.0004379	0.00071	17.51	21.11	46.12	16.14	29.15	16.93	PRAMEF15
8074714	0.0004419	0.000716	27.53	20.79	50.76	15.38	26.99	20.57	POM121L1P
7905519	0.0004447	0.000719	57.47	41.51	98.89	35.23	54.97	42.16	LCE1E
8144397	0.0004456	0.000719	32.58	48.46	237.2	36.63	117.23	35.78	USP17L2
8149241	0.0004456	0.000719	32.58	48.46	237.2	36.63	117.23	35.78	USP17L2
8032749	0.0004537	0.000729	21.69	24.35	11.11	18.3	13.65	17.03	SNORD37
8136985	0.0004677	0.00075	31.94	28.09	60.96	27.45	43.94	26.01	OR2A1
7905043	0.0004808	0.000769	35.19	47.06	72.65	38.22	45.63	36.18	LOC388692
8168873	0.0004842	0.000773	136.62	281.47	144.42	228.12	170.06	236.23	ARMCX6
7982046	0.0004962	0.00079	10.58	14.04	40.63	10	17.62	10.44	SNORD115-20
7977456	0.0004968	0.00079	15.75	18.5	31.2	13.91	27.08	14.88	POTEG
8001457	0.0004968	0.00079	229.93	108.05	267.3	147.79	235.35	116.93	CES1
8169385	0.0004971	0.00079	11.96	10	20.37	10	13.48	10.01	TDGF3
7915592	0.0005022	0.000797	651.78	1454.56	395.42	1335.55	708.64	1597.78	RNU5D
8177331	0.0005023	0.000797	11.28	12.36	18.83	10.25	18.21	10	RBMY1A1
8046003	0.0005025	0.000797	37.52	36.59	21.24	49.69	30.78	40.66	GCA
7982018	0.0005039	0.000798	12.73	17.95	64.77	12.47	24.6	14	SNORD115-6
8049961	0.0005052	0.0008	48.53	98.9	31.49	104.32	53.28	88.37	FBXO25
8063345	0.0005139	0.000812	209.1	183.65	47.07	124.18	103.2	157.13	SNORD12C
8069505	0.0005142	0.000812	12.73	14.6	29.16	13.97	19.55	12.85	C21orf15
8137483	0.0005204	0.000819	16.25	18.55	41.51	15.11	30.26	15.62	FLJ16734
7972983	0.0005269	0.000828	18.19	20.48	33.23	16.38	29.32	17.18	POTEM
8140909	0.0005304	0.000832	17.99	23.25	38.88	18.65	22.88	14.92	ERVWE1
8065795	0.0005448	0.000851	21.47	13.42	22.85	14.7	24.1	13.65	HMGB3P1
7982016	0.0005451	0.000851	13.16	22.21	90.39	12.94	34.54	14.11	SNORD115-12
7982024	0.0005451	0.000851	13.16	22.21	90.39	12.94	34.54	14.11	SNORD115-12
7982030	0.0005451	0.000851	13.16	22.21	90.39	12.94	34.54	14.11	SNORD115-12
7922018	0.0005518	0.000861	26.59	16.41	31.65	15.75	27.85	16.76	ILDR2
8020179	0.0005536	0.000863	337.49	484.2	331.57	760.32	437.41	428.81	CHMP1B
7917120	0.0005569	0.000866	216.73	356.38	113.23	275.72	180.95	260.71	USP33
8061122	0.0005569	0.000866	20.22	17.83	35.95	15.16	24.92	15.67	BANF2
7937700	0.0005584	0.000867	24.05	22.53	53.39	18.69	31	20.36	KRTAP5-5
8135033	0.0005615	0.000871	28.82	19.27	77.96	19.93	35.03	25.52	MUC12
7982050	0.0005754	0.00089	12.25	19.97	81.02	11.25	30.1	12.69	SNORD115-11
7985066	0.0005843	0.000901	29.72	17.89	36.62	23.73	27.76	24.42	C15orf27
8176544	0.0005984	0.000919	28.84	30.98	83.68	25.44	54.54	25.73	TSPY3
7906767	0.0005986	0.000919	35.26	34.34	86.22	33.09	63.31	30.27	FCGR2C
8050113	0.0006013	0.000922	40.56	23.32	55.18	26.53	41.72	27.35	LOC100129581
8152323	0.0006017	0.000922	358.96	566.02	304.38	676.93	414.5	588.11	EIF3E
8163962	0.0006043	0.000925	16.84	18.99	31.1	13.86	30.04	15.46	OR1B1
8139943	0.0006078	0.000929	57.69	52.94	144.53	48.92	95.64	49.43	SPDYE7P
7912555	0.00061	0.000932	20.84	26.92	56.81	19.78	36.4	19.46	PRAMEF4
8176524	0.0006115	0.000933	27.54	29.76	78.78	24.3	52.18	24.67	TSPY3
7910550	0.0006158	0.000939	572.31	804.48	336.41	755.69	526.53	774.33	TSNAX
8130129	0.0006291	0.000958	407.99	595.16	201.54	466.43	323.67	376.03	NUP43
7982058	0.0006387	0.00097	13.69	23.72	96.34	13.33	36.31	14.38	SNORD115-26
7940182	0.0006455	0.000979	36.34	28.58	62.02	30	71.55	21.9	OR4D10
8138602	0.0006468	0.00098	76	81.52	55.65	133.22	68.7	76	DFNA5
8078918	0.0006516	0.000986	167.43	95.97	67.24	69.97	117.49	90.13	SNORA62
8113073	0.0006743	0.00102	373.91	601.9	342.52	524.13	487.34	540.96	ARRDC3
8176517	0.0006794	0.00102	33.7	32.9	86.39	29.27	55.28	29.83	TSPY1
8127989	0.0006822	0.00103	159.21	184.48	75.57	105.88	164.43	178.19	SNORD50B
8073068	0.0006838	0.00103	140	247.92	119.49	216.2	186.58	228	APOBEC3C
8110123	0.0006898	0.00104	30.19	29.79	56.31	22.75	38.32	25.66	FAM153B
7937251	0.0006942	0.00104	28.52	31.89	56.09	25.53	42.14	23.92	FRG2B
7973105	0.000697	0.00104	30.48	29.08	67.02	24.19	39.64	19.57	RNASE3
7982090	0.0007133	0.00107	13.47	19.53	68.8	12.85	26.53	14.59	SNORD115-42
7981750	0.0007285	0.00108	34.12	35.25	116.6	31.04	54.15	29.39	LOC400968
7982028	0.0007295	0.00108	13.81	23.46	96.25	13.41	36.39	14.46	SNORD115-11
7982064	0.0007295	0.00108	13.81	23.46	96.25	13.41	36.39	14.46	SNORD115-11
7982078	0.0007295	0.00108	13.81	23.46	96.25	13.41	36.39	14.46	SNORD115-11
7982092	0.0007295	0.00108	13.81	23.46	96.25	13.41	36.39	14.46	SNORD115-11
7925747	0.0007378	0.00109	10.63	11.45	22.79	10	19.33	10.19	OR2T29
8157021	0.0007448	0.0011	93.11	126.33	59.93	161.75	105.12	116.71	NIPSNAP3A
8133582	0.0007807	0.00115	68.91	65.49	154.03	60.49	98.24	67.06	SPDYE8P
8027854	0.0007842	0.00116	59.66	36.84	90.97	41.87	55.21	47.34	FFAR1
8156290	0.0007935	0.00117	603.21	1210.04	548.47	840.95	722.85	1482.23	CKS2
8056995	0.0007981	0.00118	26.39	31.59	17.71	44.97	18.73	25.81	TTC30B
8176766	0.0008073	0.00119	11.33	12.68	20.02	10.39	18.69	10.04	RBMY1A1
8176484	0.0008128	0.00119	28.51	31.77	82.69	24.89	53.89	25.64	TSPY3
7904478	0.0008269	0.00121	48.18	104.63	217.29	54.47	126.38	55.23	LOC51152
8071049	0.0008351	0.00122	28.58	85.05	133.9	43	87.33	41.98	LOC51152
8176508	0.000839	0.00122	28.55	32.03	83.44	24.95	53.97	25.74	TSPY3
7986605	0.0008424	0.00123	13.75	15.25	28.2	12.87	24.65	13.32	POTEB
7921873	0.0008462	0.00123	17.71	17.33	38.61	17.43	23.37	12.98	FCGR3A
8031744	0.0008469	0.00123	30.84	56.75	29.09	45.82	40.27	51.65	ZNF17
8048864	0.0008504	0.00123	72.41	83.99	62.91	173.15	58.56	91.05	CCL20
8176789	0.0008532	0.00124	10.96	11.62	17.05	10.12	16.62	10	RBMY1A1
8076424	0.0008544	0.00124	46.32	30.98	73.67	32.33	40.04	32.22	CYP2D6
7912567	0.0008563	0.00124	20.26	25.95	53.19	18.58	33.95	19.83	PRAMEF5
8177096	0.0008582	0.00124	14.11	19.74	35.18	13.79	18.96	13.56	RBMY1A3P
8011331	0.0008587	0.00124	25.5	16.54	38.77	15.98	20.69	18.1	OR3A2
7919299	0.0008594	0.00124	59.7	31.64	66.01	41.28	54.66	36.88	LOC100130236
7919380	0.0008594	0.00124	59.7	31.64	66.01	41.28	54.66	36.88	LOC100130236
8029107	0.0008625	0.00124	60.87	43.12	79.55	45.26	48.11	40.36	CEACAM3
7903717	0.0008685	0.00125	85.89	47.49	127.02	49.7	94.41	48.27	MIR197
8175708	0.0009264	0.00133	14.3	11.73	22.28	12.13	21.9	10.6	MIR105-2
7898007	0.0009616	0.00138	20.9	26.52	54.81	19.4	34.89	20.41	PRAMEF5
7912575	0.0009616	0.00138	20.9	26.52	54.81	19.4	34.89	20.41	PRAMEF5
7968972	0.0010232	0.00145	225.33	350.7	217.28	359.94	231.44	385.46	COX17
8177277	0.0010254	0.00146	17.6	47.01	120.34	17.46	98.06	18.52	RBMY2EP
8053576	0.001057	0.0015	75.15	99.96	53.23	108.81	55.12	85.13	RNF103
8043465	0.0010607	0.0015	34.39	45.08	99.43	31.29	74.15	29.24	IGKC
8164843	0.0010649	0.0015	43.22	27.02	51.91	22.99	34.93	27.52	OBP2B
8175706	0.0010914	0.00154	14.2	11.04	22.79	11.24	20.64	10.99	MIR105-1
7918620	0.0010958	0.00154	26.17	17.85	47.75	18.15	29.86	23.27	FLJ36116
8176935	0.0010992	0.00154	20.52	23.06	41.33	17.3	31.42	20.22	PRY
8177395	0.0010992	0.00154	20.52	23.06	41.33	17.3	31.42	20.22	PRY
8112331	0.0011081	0.00155	199.54	249.83	120.73	246.99	178.42	234.82	ISCA1
7997158	0.0011097	0.00155	41.56	23	51.72	25.4	40.19	26.99	MARVELD3
8176494	0.0011155	0.00156	27.38	30.9	78.96	24.43	50.87	24.86	TSPY3
7981781	0.0011334	0.00158	12.93	17.13	23.6	10.55	31.48	13.97	OR4M2
8031344	0.001138	0.00159	106.6	96.79	198.62	80.14	155.57	79.52	KIR3DL1
8152815	0.0011401	0.00159	14.58	15.9	33.33	12.38	26.21	12.49	TMEM75
8144995	0.0011442	0.00159	57.9	42.54	76.27	45.59	46.59	43.66	FGF17
8037888	0.0011499	0.0016	34.1	22.5	43.54	26.16	27.71	25.74	SLC8A2
8007069	0.0011506	0.0016	180.16	218.56	212.48	136.86	302.16	144.6	RNY4P8
8061620	0.0011586	0.0016	16.59	14.62	32.96	15.11	23.54	16.21	TTLL9
7930170	0.00117	0.00162	40.38	55.2	23.64	54.44	36.78	66.37	C10orf32
8071061	0.0011822	0.00163	25.03	31.97	50.08	23.62	55.19	30.23	psiTPTE22
7905058	0.0012127	0.00167	31.19	33.25	89.23	33.49	48.83	30.31	LOC388692
8132531	0.0012246	0.00168	66.84	58.73	144.9	68.61	102.64	73.37	SPDYE1
8061564	0.0012275	0.00169	239.19	355.74	185.2	330.59	219.18	357.31	ID1
7982084	0.0012282	0.00169	21.07	36.9	183.55	20.66	61.86	22.39	SNORD115-11
8071274	0.0012289	0.00169	267.43	242.29	559.25	224.63	383.38	239.84	GP1BB
8014865	0.0012319	0.00169	48.6	30.02	61.24	28.75	47.43	30.8	NEUROD2
8104568	0.0012763	0.00175	53.37	79.1	40.36	32.68	43.21	44.05	LOC100133299
7952388	0.0013003	0.00177	33.67	23.22	59.62	25.88	32.81	25.08	OR10G7
8097792	0.0013209	0.0018	94.42	109.12	36.11	88.24	65.99	109.01	SNORD73A
8138157	0.0013446	0.00183	27.77	18.67	39.87	17.07	29.62	18.81	COL28A1
8032371	0.0013952	0.00189	159.95	82.85	243.04	100.23	147.37	121.54	FAM108A1
7934278	0.0014294	0.00194	574.15	837.66	305.75	932.82	504.29	706.02	P4HA1
8155794	0.0014645	0.00198	60.58	98.01	46.5	94.75	70.87	102.36	C9orf85
8008564	0.0014726	0.00199	44.07	83.24	39.85	78.22	67.06	80.88	TOM1L1
7900922	0.0014744	0.00199	407.08	587.3	354.84	679.14	414.64	593.19	ATP6V0B
8176753	0.0014844	0.002	11.37	12.96	20.12	10.29	18.35	10	RBMY1B
8177290	0.0014844	0.002	11.37	12.96	20.12	10.29	18.35	10	RBMY1B
8074170	0.001513	0.00204	21.04	23.93	37.24	18.59	32.33	19.9	POTEM
8176532	0.0015163	0.00204	27.07	32.46	81.54	23.83	53.51	23.78	TSPY3
7973108	0.0016183	0.00217	31.8	27.91	60.62	24.23	48.73	21.95	ECRP
8065013	0.0016506	0.00221	26.12	18.08	36.78	19.2	32.4	16.98	C20orf61
8006161	0.0016793	0.00225	24.77	18.62	38.18	18.29	27.41	17.74	TBC1D29
7925761	0.0016906	0.00226	15.87	23.63	32.23	12.7	19.63	15.41	OR14I1
8039226	0.0017163	0.00229	30.6	23.1	53.79	21.2	36.42	28.19	LILRA3
8012207	0.0017473	0.00233	87.11	145.4	77.79	165.78	87.96	141.53	C17orf61
7897801	0.0017515	0.00233	273.66	389.47	185.8	378.73	254.63	452.79	RNU5E
7911252	0.0017636	0.00235	12.34	17.47	18.42	10.83	25.77	12.04	OR2L2
7949377	0.0017985	0.00239	845.95	1206.75	759.38	1293.6	790.49	1250.62	FAU
7912854	0.0018542	0.00245	69.78	39.18	77.36	53.54	53.39	41.09	ESPNP
7905533	0.0018589	0.00246	23.83	26.29	38.75	17.18	31.52	20.39	IVL
7982256	0.0019516	0.00258	77.82	87.95	130.88	71.81	120.27	73.35	GOLGA8IP
7967863	0.0019698	0.0026	50.59	87.84	39.18	70.01	50.56	73.73	ZNF605
8116859	0.0019794	0.00261	409.73	646.29	441.26	675.77	530.96	687.27	TMEM14C
7906372	0.00198	0.00261	17.98	17.67	33.42	16.76	28.03	13.59	OR10Z1
7953211	0.0020087	0.00264	144.16	261.39	127.33	252	362.68	324.57	C12orf5
7948113	0.0020323	0.00267	184.42	229.75	386.39	230.98	313.95	195.17	OR7E5P
7989657	0.0020454	0.00269	141.68	85.82	124.66	72.9	111.28	88.18	CSNK1G1
8043036	0.0021066	0.00276	664.42	1104.62	587.61	709.76	696.25	1045.3	LOC1720
8137464	0.0021077	0.00276	50.88	84.75	37.37	90.92	62.82	95.85	PSPH
8074597	0.0022017	0.00288	15.25	18.67	34.8	15.57	28.21	15.89	LOC729461
8104119	0.0022524	0.00294	360.73	222.1	421.61	209.92	280.89	259.63	TUBB4Q
8015681	0.0022629	0.00295	38.71	23.89	53.36	31.02	36.93	24.06	CCR10
8043431	0.0022914	0.00299	41.45	64.52	138.13	39.7	113.29	34.62	IGKC // IGKC
8148315	0.0023306	0.00304	60.17	43.4	70.41	39.23	71.16	41.9	POU5F1B
7995275	0.0023515	0.00306	17.61	16.65	40.88	16.84	21.14	14.83	TP53TG3
7950983	0.0023646	0.00308	265.79	469.76	149.83	423.88	308.75	430.36	CHORDC1
7952321	0.0023778	0.00309	46.7	26.05	59.04	32.83	39.34	34.79	BSX
7909144	0.002393	0.00311	24.76	22.96	46.26	18.8	39.63	20.37	LOC284581
7898026	0.0024267	0.00314	20.81	20.96	37.27	18.43	31.22	17.61	PRAMEF16
7956007	0.0024273	0.00314	22.14	20.05	44.72	20.04	30.34	18.25	OR10P1
7914550	0.0024342	0.00315	44.13	72.57	41.16	81.15	54.45	76.22	ZBTB8OS
8106068	0.0024641	0.00318	429.2	588.26	242.55	568.92	385.53	462.68	MCCC2
8177601	0.0024641	0.00318	429.2	588.26	242.55	568.92	385.53	462.68	MCCC2
7942274	0.0025053	0.00323	31.24	43.3	87.49	42.4	55.48	37.33	OR7E87P
7901052	0.0025135	0.00324	45.86	56.03	20.71	47.45	49.81	58.61	SNORD38B
7921427	0.0025333	0.00326	14.7	17.12	28.16	11.66	21.19	13.92	OR6N1
8176570	0.0025743	0.00331	103.97	97.08	307.83	108.99	173.25	122.72	DUX4L4
8080847	0.0026669	0.00342	207.25	373.12	172.56	241.09	265.3	400.52	C3orf14
8170811	0.0029423	0.00375	12.19	17.68	43.98	13.33	23.38	14.36	OPN1LW
8171758	0.002978	0.00379	67.92	68.16	27.51	70.03	71.25	75.33	SCARNA9L
7939954	0.0030442	0.00387	18.23	29.85	30.65	17.88	40.1	17.22	SPRYD5
7905060	0.0032261	0.00409	11.21	14.89	23.74	11.54	20.93	10.87	FCGR1A
8071877	0.0033088	0.00419	63.9	41.85	91.26	45.43	74.53	48.61	POM121L9P
7981960	0.003323	0.0042	13.75	31.35	17.08	28.45	18.86	20.52	SNORD116-6
8133106	0.0034761	0.00438	138.81	204.29	68.13	196.17	129.66	219.08	SNORA22
8112333	0.0036399	0.00458	24.74	26.07	49.36	24.6	35.65	21.38	HTR1A
8097058	0.0038401	0.00483	21.43	23.39	11.28	25.2	15.72	28.21	CEP170P1
7922351	0.0038472	0.00483	34.55	46.59	42.11	23.04	39.49	21.57	LOC646870
7952335	0.0038549	0.00484	178.58	250.93	106.4	133.19	204.37	238.64	SNORD14E
7981964	0.0039449	0.00494	185.2	231.95	205.97	376.1	223.36	294.2	SNORD116-8
7959153	0.0039694	0.00496	934.42	1331.34	830.38	1684.2	902.01	1459.22	COX6A1
7911045	0.0041355	0.00514	16.64	16.75	31.64	15.38	25.33	16.05	LOC440742
8122396	0.0042495	0.00527	149.04	197.98	123.4	248.5	163.42	182.51	AIG1
8104124	0.0042714	0.0053	25.37	30.11	51.57	24.69	38.7	22.27	FRG2
8067822	0.0046647	0.00576	16.66	17.17	31.1	13.39	22.68	14.85	IGHV1OR21-1
8071042	0.0046755	0.00577	21.73	41.79	78.14	26.35	44.69	22.39	LOC100288884
7912547	0.0048642	0.00599	16.93	20.99	37.46	15.65	27.2	15.87	PRAMEF11
7942771	0.0048905	0.00601	24.06	13.63	30.04	13.84	20.42	13.83	FLJ38894
8105908	0.0049148	0.00604	32.73	39.49	21.96	49.45	29.38	30.81	OCLN
7912582	0.0049249	0.00605	18.29	30.71	57.77	18.2	36.57	19.57	PRAMEF5
7921360	0.0049565	0.00608	23.86	30.99	52.72	19.22	45.2	22.68	OR6Y1
8110916	0.0049678	0.00609	79.09	67.41	127.82	60.32	96.57	66.12	LOC442132
8157012	0.0050571	0.00619	17.95	16.31	30.27	14.5	20.56	15.74	OR13F1
7943031	0.0050604	0.00619	23.12	24.68	35.97	17.17	35.36	18.44	TRIM64
7950965	0.0050604	0.00619	23.12	24.68	35.97	17.17	35.36	18.44	TRIM64
8065758	0.0050608	0.00619	24.61	25.97	56.1	18.66	32.8	22.86	FLJ38773
7973080	0.0054136	0.00659	28.72	25.69	51.39	22.54	34.36	24.13	LOC254028
7935776	0.0054487	0.00663	14.94	15.97	23.06	38.33	24.02	23.38	SCD
7921362	0.005452	0.00663	16.86	12.29	24.74	11.72	18.89	13.68	OR6P1
7922412	0.005487	0.00667	51.5	57.29	23.19	44.57	35.8	55.59	SNORD77
7927775	0.0056917	0.00689	83.82	135.21	84.74	124.48	93.8	149.94	NRBF2
7964757	0.0057191	0.00692	59.74	78.6	40.24	80.45	57.25	81.39	RBMS1
8170068	0.0059805	0.0072	19.26	20.85	34.63	16.25	27.11	16.48	CT45A3
7919133	0.0060227	0.00725	11.34	16.33	24.34	12.47	21.76	11.28	FCGR1B
7937709	0.0060383	0.00726	25.43	25.2	54.35	23.13	36.69	23.63	KRTAP5-6
8117714	0.0060758	0.0073	11.5	10.98	17.32	10	15.66	10.57	OR2J3
8151942	0.0063223	0.00758	133.33	240.05	142.84	279.66	201.12	227.85	HRSP12
8065327	0.0066172	0.00789	177.71	107.8	196.83	131.69	131.84	134.63	NKX2-4
8043436	0.0067093	0.008	23.87	27.32	53.83	20.33	41.76	15.02	IGKC
7911241	0.0067309	0.00802	15.95	18.01	39.84	13.03	36.63	14.27	OR2L8
8176821	0.0069346	0.00824	14.85	19.92	38.8	14.16	23.73	14.06	BPY2
8176867	0.0069346	0.00824	14.85	19.92	38.8	14.16	23.73	14.06	BPY2
8177449	0.0069346	0.00824	14.85	19.92	38.8	14.16	23.73	14.06	BPY2
8003812	0.0071508	0.00848	25.1	27.85	47.5	24.17	35.88	21.34	OR3A3
8163729	0.0071858	0.00851	16.89	14.02	28.27	12.47	18.78	13.13	MIR147
8116649	0.0071952	0.00851	160.33	126.66	350.75	138.9	215.66	174.13	TUBB2A
8116653	0.0071952	0.00851	160.33	126.66	350.75	138.9	215.66	174.13	TUBB2A
7991598	0.007563	0.00891	90.38	103.23	44.91	73.41	63.54	94.82	SNRPA1
8011320	0.0076022	0.00895	26.29	25.17	46.51	19.5	38.6	23.03	OR1D5
7937696	0.0076519	0.009	25.8	26.35	51.14	19.76	35.07	21.37	KRTAP5-2
8158204	0.0076752	0.00902	83.89	123.64	78.35	137.26	89.56	139.98	C9orf119
7964665	0.0077367	0.00909	16.11	29	13.72	22.59	17.27	23.93	DPY19L2
8139796	0.0079567	0.00928	19.09	20.57	37.84	15.55	15.73	13.8	LOC441233
8041027	0.0081311	0.00947	98.46	143.62	86.19	194.82	106.81	169.2	MRPL33
8048317	0.0083084	0.00967	27.61	20.58	41.92	20.75	25.54	22.1	MIR26B
8010901	0.0086744	0.0101	78.34	64.95	74.95	113.43	53.82	60.98	DOC2B
8149380	0.0087898	0.0102	15.34	18.46	27.03	13.11	23.08	12.35	DEFB109P1B
7938746	0.0090101	0.0104	13.69	14.22	24.53	10.85	18.92	12.02	MRGPRX4
8069503	0.0092475	0.0107	64.7	47.42	95.57	52.3	80.41	44.49	LOC441956
7903404	0.0094115	0.0109	93.88	174.07	88.54	141.81	126.87	156.69	RNPC3
8030292	0.0094616	0.0109	34.17	22	36.86	19.25	32.37	20.19	DKKL1
8037236	0.0094721	0.0109	16.25	10.16	15.58	10.4	16.61	11.51	PSG8
7957530	0.0097225	0.0112	539.07	352.51	863.33	377.28	744.94	481.82	RPL41
7977476	0.0099179	0.0114	14.47	12.74	20.98	12.17	19.8	11.53	OR4K14
8035779	0.0101761	0.0117	18.28	43.1	49.45	16.87	53.73	21.98	ZNF253
8064866	0.0108752	0.0125	19.82	14.46	35.18	18.52	26.81	17.04	LOC149837
8137264	0.0109513	0.0125	20.74	15.75	28.58	14.28	21.88	15.07	TMEM176A
8109315	0.0113715	0.013	51.84	30.42	62.55	35.75	45.83	34.56	MYOZ3
7997904	0.0119847	0.0137	73.41	148.39	141.78	96.64	105.67	134.25	ZNF778
8161943	0.0120514	0.0138	15.68	12.9	30.8	12.21	44.26	13.67	LOC644714
8119427	0.0123859	0.0141	21.39	15.89	35.03	16.06	22.46	16.46	TREML4
8054075	0.0125757	0.0143	12.4	16.51	20.91	12.14	20.95	10.39	UBTFL1
8175531	0.0130139	0.0148	40.81	57.04	40.65	137.55	53.97	73.55	CDR1
7984985	0.0131453	0.0149	40.23	29.88	67.61	29.1	53.05	27.33	GOLGA6A
7905047	0.0137089	0.0155	11.09	15.63	23.49	11.65	21.69	10.16	FCGR1A
7933442	0.0139188	0.0158	20.46	29.02	20.74	46.16	28.35	37.33	PTPN20A
7998666	0.014311	0.0162	218.23	245.98	131.84	251.5	160.98	336.43	SNORA64
8070782	0.0143706	0.0162	45.66	33.98	68.45	28.3	42.25	35.31	KRTAP10-5
8110618	0.0149415	0.0169	217.15	342.1	162.63	303.99	188.44	309.64	ARPP19
8101916	0.0154519	0.0174	51.1	73.76	38.71	59.77	59.73	65.28	RG9MTD2
8055143	0.0160879	0.0181	20.89	19.05	33.14	17.75	29.05	16.38	LOC440905
7943047	0.0163586	0.0183	13.2	17.67	22.06	12.28	21.99	10.48	UBTFL1
7950951	0.0163586	0.0183	13.2	17.67	22.06	12.28	21.99	10.48	UBTFL1
8043581	0.0163586	0.0183	13.2	17.67	22.06	12.28	21.99	10.48	UBTFL1
8053785	0.0163586	0.0183	13.2	17.67	22.06	12.28	21.99	10.48	UBTFL1
8147049	0.017273	0.0193	800.1	671.18	1196.47	660.07	1165.33	748.63	FABP5
8161418	0.0172917	0.0193	16.86	14.59	30.91	15.22	26.49	13.43	GPR116
8030823	0.0186077	0.0208	27.72	24.15	39.34	19.21	21.68	26.24	IGLON5
7967028	0.0195011	0.0217	18.82	17.71	14.67	20.58	20.93	37.49	RNU4-2
7939897	0.0199547	0.0222	32.86	20.8	37.83	22.39	19.95	21.6	FOLH1
7948420	0.0204265	0.0227	800.18	668.57	1208.24	662.5	1168.38	760.29	FABP5
7909990	0.0204536	0.0227	30.87	54.91	36.7	34.66	52.5	42.44	LOC100287934
8014369	0.0230516	0.0255	44.88	39.73	82.22	30.17	54.13	38.14	CCL3
8178508	0.0256553	0.0282	21.36	16.74	33.72	22	20.51	16.11	ATP6V1G2
8019804	0.026163	0.0288	31.67	33.11	60	22.65	56.61	31	ROCK1P1
7920214	0.028413	0.0312	13.67	18.02	23.16	12.63	19.56	11.69	SPRR2E
7969933	0.0305245	0.0334	44.95	49.43	32.54	40.07	81.34	40.03	BIVM
7944867	0.031017	0.0338	465.98	894.32	515.67	936.9	478.03	813.33	SIAE
7939893	0.031889	0.0347	13.31	18.26	22.35	12.41	20.6	10.64	UBTFL1
7990654	0.0360601	0.0391	47.21	29.86	75.42	37.59	60.47	34.64	GOLGA6A
7896754	0.0368948	0.04	32.47	55.28	38.59	35.33	53.56	43.88	LOC100287934
