# Supplementary material for: Plasma miRNAs in predicting radiosensitivity in non-small cell lung cancer
Source: Tumour Biol. 2016 Apr 13;37(9):11927–36. doi: 10.1007/s13277-016-5052-8 (PMC5080326; doi:10.1007/s13277-016-5052-8)
Supplement: Supplementary file 4 — GO analysis (XLSX 28 kb) [file 13277_2016_5052_MOESM4_ESM.xlsx]

## Sheet: Radioresistance
go_id	go_name	gene_symbol	pvalue	FDR	enrichment
GO:0070848	response to growth factor stimulus	DUSP6	0.000117402	0.0148572	39.4987
GO:0070848	response to growth factor stimulus	SKIL	0.000117402	0.0148572	39.4987
GO:0070848	response to growth factor stimulus	EPHA2	0.000117402	0.0148572	39.4987
GO:0045787	positive regulation of cell cycle	TGFB2	0.000482943	0.0181446	24.8278
GO:0045787	positive regulation of cell cycle	ID2	0.000482943	0.0181446	24.8278
GO:0045787	positive regulation of cell cycle	CITED2	0.000482943	0.0181446	24.8278
GO:0048861	leukemia inhibitory factor signaling pathway	LIF	0.000652216	0.0184855	72.4143
GO:0048861	leukemia inhibitory factor signaling pathway	IL6ST	0.000652216	0.0184855	72.4143
GO:0033598	mammary gland epithelial cell proliferation	EPHA2	0.00104348	0.0188647	57.9314
GO:0033598	mammary gland epithelial cell proliferation	ID2	0.00104348	0.0188647	57.9314
GO:0033628	regulation of cell adhesion mediated by integrin	EPHA2	0.00104348	0.0188647	57.9314
GO:0033628	regulation of cell adhesion mediated by integrin	PLAU	0.00104348	0.0188647	57.9314
GO:0042511	positive regulation of tyrosine phosphorylation of Stat1 protein	LIF	0.00104348	0.0188647	57.9314
GO:0042511	positive regulation of tyrosine phosphorylation of Stat1 protein	IL6ST	0.00104348	0.0188647	57.9314
GO:0048711	positive regulation of astrocyte differentiation	LIF	0.00104348	0.0188647	57.9314
GO:0048711	positive regulation of astrocyte differentiation	ID2	0.00104348	0.0188647	57.9314
GO:0006275	regulation of DNA replication	CCDC88A	0.00152356	0.0214229	48.2762
GO:0006275	regulation of DNA replication	ESCO1	0.00152356	0.0214229	48.2762
GO:0070372	regulation of ERK1 and ERK2 cascade	CYR61	0.00152356	0.0214229	48.2762
GO:0070372	regulation of ERK1 and ERK2 cascade	EPHA2	0.00152356	0.0214229	48.2762
GO:0007130	synaptonemal complex assembly	TEX15	0.00274524	0.02635	36.2071
GO:0007130	synaptonemal complex assembly	SYCP2	0.00274524	0.02635	36.2071
GO:0051298	centrosome duplication	SASS6	0.00274524	0.02635	36.2071
GO:0051298	centrosome duplication	BRCA2	0.00274524	0.02635	36.2071
GO:0007275	multicellular organismal development	SPRY4	0.00275688	0.0263819	3.74961
GO:0007275	multicellular organismal development	CENPE	0.00275688	0.0263819	3.74961
GO:0007275	multicellular organismal development	EPHA2	0.00275688	0.0263819	3.74961
GO:0007275	multicellular organismal development	PHF3	0.00275688	0.0263819	3.74961
GO:0007275	multicellular organismal development	LIF	0.00275688	0.0263819	3.74961
GO:0007275	multicellular organismal development	DPY19L2	0.00275688	0.0263819	3.74961
GO:0007275	multicellular organismal development	ID2	0.00275688	0.0263819	3.74961
GO:0007275	multicellular organismal development	DYNC2H1	0.00275688	0.0263819	3.74961
GO:0007140	male meiosis	SYCP2	0.00348445	0.0280572	32.1841
GO:0007140	male meiosis	TEX15	0.00348445	0.0280572	32.1841
GO:0046697	decidualization	CITED2	0.00430766	0.0294096	28.9657
GO:0046697	decidualization	LIF	0.00430766	0.0294096	28.9657
GO:0003281	ventricular septum development	CYR61	0.0052137	0.0304906	26.3325
GO:0003281	ventricular septum development	CITED2	0.0052137	0.0304906	26.3325
GO:0030574	collagen catabolic process	MMP16	0.00620141	0.0313635	24.1381
GO:0030574	collagen catabolic process	MMP1	0.00620141	0.0313635	24.1381
GO:0002041	intussusceptive angiogenesis	CYR61	0.00690471	0.0318539	289.657
GO:0021602	cranial nerve morphogenesis	CITED2	0.00690471	0.0318539	289.657
GO:0031619	homologous chromosome orientation involved in meiotic metaphase I plate congression	BRCA2	0.00690471	0.0318539	289.657
GO:0045769	negative regulation of asymmetric cell division	ASPM	0.00690471	0.0318539	289.657
GO:0060035	notochord cell development	EPHA2	0.00690471	0.0318539	289.657
GO:0061308	cardiac neural crest cell development involved in heart development	CITED2	0.00690471	0.0318539	289.657
GO:0070104	negative regulation of interleukin-6-mediated signaling pathway	IL6ST	0.00690471	0.0318539	289.657
GO:0070861	regulation of protein exit from endoplasmic reticulum	GCC2	0.00690471	0.0318539	289.657
GO:0071931	positive regulation of transcription involved in G1/S phase of mitotic cell cycle	ID2	0.00690471	0.0318539	289.657
GO:0071955	recycling endosome to Golgi transport	GCC2	0.00690471	0.0318539	289.657
GO:2000097	regulation of smooth muscle cell-matrix adhesion	PLAU	0.00690471	0.0318539	289.657
GO:0022617	extracellular matrix disassembly	MMP1	0.00964313	0.0331517	19.3105
GO:0022617	extracellular matrix disassembly	MMP16	0.00964313	0.0331517	19.3105
GO:0042517	positive regulation of tyrosine phosphorylation of Stat3 protein	LIF	0.0137793	0.0342065	16.0921
GO:0042517	positive regulation of tyrosine phosphorylation of Stat3 protein	IL6ST	0.0137793	0.0342065	16.0921
GO:0002821	positive regulation of adaptive immune response	IL6ST	0.0137858	0.0342077	144.829
GO:0003156	regulation of organ formation	CITED2	0.0137858	0.0342077	144.829
GO:0003278	apoptotic process involved in heart morphogenesis	CYR61	0.0137858	0.0342077	144.829
GO:0007079	mitotic chromosome movement towards spindle pole	CENPE	0.0137858	0.0342077	144.829
GO:0014028	notochord formation	EPHA2	0.0137858	0.0342077	144.829
GO:0021873	forebrain neuroblast division	ASPM	0.0137858	0.0342077	144.829
GO:0034499	late endosome to Golgi transport	GCC2	0.0137858	0.0342077	144.829
GO:0035802	adrenal cortex formation	CITED2	0.0137858	0.0342077	144.829
GO:0039535	regulation of RIG-I signaling pathway	BIRC3	0.0137858	0.0342077	144.829
GO:0048320	axial mesoderm formation	EPHA2	0.0137858	0.0342077	144.829
GO:0051292	nuclear pore complex assembly	AHCTF1	0.0137858	0.0342077	144.829
GO:0051661	maintenance of centrosome location	ASPM	0.0137858	0.0342077	144.829
GO:0060420	regulation of heart growth	DUSP6	0.0137858	0.0342077	144.829
GO:0061031	endodermal digestive tract morphogenesis	ID2	0.0137858	0.0342077	144.829
GO:0061156	pulmonary artery morphogenesis	CITED2	0.0137858	0.0342077	144.829
GO:0070106	interleukin-27-mediated signaling pathway	IL6ST	0.0137858	0.0342077	144.829
GO:0090082	positive regulation of heart induction by negative regulation of canonical Wnt receptor signaling pathway	DKK1	0.0137858	0.0342077	144.829
GO:2000116	regulation of cysteine-type endopeptidase activity	BIRC3	0.0137858	0.0342077	144.829
GO:2000304	positive regulation of ceramide biosynthetic process	CYR61	0.0137858	0.0342077	144.829
GO:0045860	positive regulation of protein kinase activity	CYR61	0.0145341	0.0347987	15.6571
GO:0045860	positive regulation of protein kinase activity	CENPE	0.0145341	0.0347987	15.6571
GO:0007030	Golgi organization	DYNC2H1	0.0160985	0.0359096	14.8542
GO:0007030	Golgi organization	ATL3	0.0160985	0.0359096	14.8542
GO:0070373	negative regulation of ERK1 and ERK2 cascade	DUSP6	0.0169079	0.0364267	14.4829
GO:0070373	negative regulation of ERK1 and ERK2 cascade	LIF	0.0169079	0.0364267	14.4829
GO:0048666	neuron development	TGFB2	0.0194432	0.03784	13.4724
GO:0048666	neuron development	LIF	0.0194432	0.03784	13.4724
GO:0010002	cardioblast differentiation	TGFB2	0.0206434	0.0384179	96.5524
GO:0014910	regulation of smooth muscle cell migration	PLAU	0.0206434	0.0384179	96.5524
GO:0033141	positive regulation of peptidyl-serine phosphorylation of STAT protein	LIF	0.0206434	0.0384179	96.5524
GO:0034121	regulation of toll-like receptor signaling pathway	BIRC3	0.0206434	0.0384179	96.5524
GO:0034421	post-translational protein acetylation	ESCO1	0.0206434	0.0384179	96.5524
GO:0035360	positive regulation of peroxisome proliferator activated receptor signaling pathway	CITED2	0.0206434	0.0384179	96.5524
GO:0042663	regulation of endodermal cell fate specification	DUSP6	0.0206434	0.0384179	96.5524
GO:0045726	positive regulation of integrin biosynthetic process	TGFB2	0.0206434	0.0384179	96.5524
GO:0061041	regulation of wound healing	PLAU	0.0206434	0.0384179	96.5524
GO:0070424	regulation of nucleotide-binding oligomerization domain containing signaling pathway	BIRC3	0.0206434	0.0384179	96.5524
GO:0090084	negative regulation of inclusion body assembly	HSPA1A	0.0206434	0.0384179	96.5524
GO:0090267	positive regulation of mitotic cell cycle spindle assembly checkpoint	PCID2	0.0206434	0.0384179	96.5524
GO:2000117	negative regulation of cysteine-type endopeptidase activity	PCID2	0.0206434	0.0384179	96.5524
GO:0030198	extracellular matrix organization	CYR61	0.0269173	0.0423603	6.07672
GO:0030198	extracellular matrix organization	MMP16	0.0269173	0.0423603	6.07672
GO:0030198	extracellular matrix organization	MMP1	0.0269173	0.0423603	6.07672
GO:0002090	regulation of receptor internalization	DKK1	0.0274775	0.0426539	72.4143
GO:0010936	negative regulation of macrophage cytokine production	TGFB2	0.0274775	0.0426539	72.4143
GO:0031023	microtubule organizing center organization	GCC2	0.0274775	0.0426539	72.4143
GO:0032909	regulation of transforming growth factor beta2 production	TGFB2	0.0274775	0.0426539	72.4143
GO:0043535	regulation of blood vessel endothelial cell migration	EPHA2	0.0274775	0.0426539	72.4143
GO:0060411	cardiac septum morphogenesis	CITED2	0.0274775	0.0426539	72.4143
GO:0060708	spongiotrophoblast differentiation	LIF	0.0274775	0.0426539	72.4143
GO:0072307	regulation of metanephric nephron tubule epithelial cell differentiation	LIF	0.0274775	0.0426539	72.4143
GO:0090161	Golgi ribbon formation	GCC2	0.0274775	0.0426539	72.4143
GO:0043085	positive regulation of catalytic activity	RFC1	0.0300643	0.0439123	10.728
GO:0043085	positive regulation of catalytic activity	MMP16	0.0300643	0.0439123	10.728
GO:0003166	bundle of His development	ID2	0.0342883	0.0456755	57.9314
GO:0010591	regulation of lamellipodium assembly	EPHA2	0.0342883	0.0456755	57.9314
GO:0032486	Rap protein signal transduction	PLK2	0.0342883	0.0456755	57.9314
GO:0033600	negative regulation of mammary gland epithelial cell proliferation	BRCA2	0.0342883	0.0456755	57.9314
GO:0034502	protein localization to chromosome	TEX15	0.0342883	0.0456755	57.9314
GO:0040036	regulation of fibroblast growth factor receptor signaling pathway	DUSP6	0.0342883	0.0456755	57.9314
GO:0045578	negative regulation of B cell differentiation	ID2	0.0342883	0.0456755	57.9314
GO:0045835	negative regulation of meiosis	LIF	0.0342883	0.0456755	57.9314
GO:0051891	positive regulation of cardioblast differentiation	TGFB2	0.0342883	0.0456755	57.9314
GO:0060290	transdifferentiation	LIF	0.0342883	0.0456755	57.9314
GO:0060463	lung lobe morphogenesis	LIF	0.0342883	0.0456755	57.9314
GO:0060591	chondroblast differentiation	CYR61	0.0342883	0.0456755	57.9314
GO:0072108	positive regulation of mesenchymal to epithelial transition involved in metanephros morphogenesis	LIF	0.0342883	0.0456755	57.9314
GO:0002260	lymphocyte homeostasis	SKIL	0.0410757	0.0480065	48.2762
GO:0007090	regulation of S phase of mitotic cell cycle	BRCA2	0.0410757	0.0480065	48.2762
GO:0009649	entrainment of circadian clock	ID2	0.0410757	0.0480065	48.2762
GO:0010518	positive regulation of phospholipase activity	CYR61	0.0410757	0.0480065	48.2762
GO:0034405	response to fluid shear stress	CITED2	0.0410757	0.0480065	48.2762
GO:0045651	positive regulation of macrophage differentiation	LIF	0.0410757	0.0480065	48.2762
GO:0051409	response to nitrosative stress	DUSP6	0.0410757	0.0480065	48.2762
GO:0061030	epithelial cell differentiation involved in mammary gland alveolus development	ID2	0.0410757	0.0480065	48.2762
GO:0070120	ciliary neurotrophic factor-mediated signaling pathway	IL6ST	0.0410757	0.0480065	48.2762
GO:0070309	lens fiber cell morphogenesis	EPHA2	0.0410757	0.0480065	48.2762
GO:1900116	extracellular negative regulation of signal transduction	DKK1	0.0410757	0.0480065	48.2762
GO:0014909	smooth muscle cell migration	PLAU	0.04784	0.0498226	41.3796
GO:0030916	otic vesicle formation	CEP290	0.04784	0.0498226	41.3796
GO:0031576	G2/M transition checkpoint	USP17L2	0.04784	0.0498226	41.3796
GO:0034067	protein localization in Golgi apparatus	GCC2	0.04784	0.0498226	41.3796
GO:0038061	NIK/NF-kappaB cascade	BIRC3	0.04784	0.0498226	41.3796
GO:0042503	tyrosine phosphorylation of Stat3 protein	LIF	0.04784	0.0498226	41.3796
GO:0070208	protein heterotrimerization	SKIL	0.04784	0.0498226	41.3796

## Sheet: Radiosensitive
go_id	go_name	gene_symbol	pvalue	FDR	enrichment
GO:0031424	keratinization	LCE2A	3.73036e-09	2.84714e-07	9.76712
GO:0031424	keratinization	IL1A	3.73036e-09	2.84714e-07	9.76712
GO:0031424	keratinization	LCE3E	3.73036e-09	2.84714e-07	9.76712
GO:0031424	keratinization	SPRR2E	3.73036e-09	2.84714e-07	9.76712
GO:0031424	keratinization	LCE1E	3.73036e-09	2.84714e-07	9.76712
GO:0031424	keratinization	LCE1A	3.73036e-09	2.84714e-07	9.76712
GO:0031424	keratinization	LCE1F	3.73036e-09	2.84714e-07	9.76712
GO:0031424	keratinization	LCE2D	3.73036e-09	2.84714e-07	9.76712
GO:0031424	keratinization	IVL	3.73036e-09	2.84714e-07	9.76712
GO:0031424	keratinization	LCE2B	3.73036e-09	2.84714e-07	9.76712
GO:0031424	keratinization	LCE1C	3.73036e-09	2.84714e-07	9.76712
GO:0031424	keratinization	SPRR1A	3.73036e-09	2.84714e-07	9.76712
GO:0045944	positive regulation of transcription from RNA polymerase II promoter	JUN	5.19755e-05	0.0015989	0.358128
GO:0045944	positive regulation of transcription from RNA polymerase II promoter	TLR3	5.19755e-05	0.0015989	0.358128
GO:0045944	positive regulation of transcription from RNA polymerase II promoter	NCOA7	5.19755e-05	0.0015989	0.358128
GO:0045944	positive regulation of transcription from RNA polymerase II promoter	BSX	5.19755e-05	0.0015989	0.358128
GO:0045944	positive regulation of transcription from RNA polymerase II promoter	MOSPD1	5.19755e-05	0.0015989	0.358128
GO:0045944	positive regulation of transcription from RNA polymerase II promoter	ARNTL	5.19755e-05	0.0015989	0.358128
GO:0045944	positive regulation of transcription from RNA polymerase II promoter	STAT4	5.19755e-05	0.0015989	0.358128
GO:0045944	positive regulation of transcription from RNA polymerase II promoter	PPARGC1A	5.19755e-05	0.0015989	0.358128
GO:0045944	positive regulation of transcription from RNA polymerase II promoter	IL6	5.19755e-05	0.0015989	0.358128
GO:0045944	positive regulation of transcription from RNA polymerase II promoter	CCPG1	5.19755e-05	0.0015989	0.358128
GO:0045944	positive regulation of transcription from RNA polymerase II promoter	ARMCX3	5.19755e-05	0.0015989	0.358128
GO:0006886	intracellular protein transport	TOM1L1	7.01862e-05	0.00178562	0.13487
GO:0006886	intracellular protein transport	PGAP1	7.01862e-05	0.00178562	0.13487
GO:0006508	proteolysis	C1S	0.000236236	0.00387336	0.457677
GO:0006508	proteolysis	AGTPBP1	0.000236236	0.00387336	0.457677
GO:0006508	proteolysis	PAPPA2	0.000236236	0.00387336	0.457677
GO:0006508	proteolysis	PROS1	0.000236236	0.00387336	0.457677
GO:0006508	proteolysis	CASP9	0.000236236	0.00387336	0.457677
GO:0006508	proteolysis	UFSP2	0.000236236	0.00387336	0.457677
GO:0006508	proteolysis	PRSS2	0.000236236	0.00387336	0.457677
GO:0006508	proteolysis	PLAT	0.000236236	0.00387336	0.457677
GO:0006508	proteolysis	PM20D1	0.000236236	0.00387336	0.457677
GO:0006508	proteolysis	FOLH1	0.000236236	0.00387336	0.457677
GO:0006508	proteolysis	PIGK	0.000236236	0.00387336	0.457677
GO:0006508	proteolysis	MMP1	0.000236236	0.00387336	0.457677
GO:0006508	proteolysis	SCRN3	0.000236236	0.00387336	0.457677
GO:0006508	proteolysis	SENP7	0.000236236	0.00387336	0.457677
GO:0006508	proteolysis	MBTPS1	0.000236236	0.00387336	0.457677
GO:0006508	proteolysis	PRCP	0.000236236	0.00387336	0.457677
GO:0006508	proteolysis	LTA4H	0.000236236	0.00387336	0.457677
GO:0007264	small GTPase mediated signal transduction	RAB39B	0.000270855	0.00413452	0.292877
GO:0007264	small GTPase mediated signal transduction	CDK1	0.000270855	0.00413452	0.292877
GO:0007264	small GTPase mediated signal transduction	TRIM23	0.000270855	0.00413452	0.292877
GO:0007264	small GTPase mediated signal transduction	PLD1	0.000270855	0.00413452	0.292877
GO:0007264	small GTPase mediated signal transduction	RHOBTB3	0.000270855	0.00413452	0.292877
GO:0007264	small GTPase mediated signal transduction	SOS2	0.000270855	0.00413452	0.292877
GO:0007268	synaptic transmission	PCDHB13	0.00108655	0.0111144	0.294108
GO:0007268	synaptic transmission	ABCC9	0.00108655	0.0111144	0.294108
GO:0007268	synaptic transmission	CAMK2D	0.00108655	0.0111144	0.294108
GO:0007268	synaptic transmission	RPS6KA6	0.00108655	0.0111144	0.294108
GO:0007268	synaptic transmission	DRD5	0.00108655	0.0111144	0.294108
GO:0000122	negative regulation of transcription from RNA polymerase II promoter	BCL6	0.00148042	0.0130626	0.376332
GO:0000122	negative regulation of transcription from RNA polymerase II promoter	MOSPD1	0.00148042	0.0130626	0.376332
GO:0000122	negative regulation of transcription from RNA polymerase II promoter	RFX5	0.00148042	0.0130626	0.376332
GO:0000122	negative regulation of transcription from RNA polymerase II promoter	NFIL3	0.00148042	0.0130626	0.376332
GO:0000122	negative regulation of transcription from RNA polymerase II promoter	DKK1	0.00148042	0.0130626	0.376332
GO:0000122	negative regulation of transcription from RNA polymerase II promoter	PER2	0.00148042	0.0130626	0.376332
GO:0000122	negative regulation of transcription from RNA polymerase II promoter	ID1	0.00148042	0.0130626	0.376332
GO:0000122	negative regulation of transcription from RNA polymerase II promoter	KLF11	0.00148042	0.0130626	0.376332
GO:0007506	gonadal mesoderm development	TSPY1	0.00149299	0.0131159	14.9995
GO:0007506	gonadal mesoderm development	TSPY3	0.00149299	0.0131159	14.9995
GO:0007506	gonadal mesoderm development	TSPY2	0.00149299	0.0131159	14.9995
GO:0032722	positive regulation of chemokine production	IL6	0.00183083	0.0143947	8.74971
GO:0032722	positive regulation of chemokine production	TLR3	0.00183083	0.0143947	8.74971
GO:0032722	positive regulation of chemokine production	IL18	0.00183083	0.0143947	8.74971
GO:0032722	positive regulation of chemokine production	RIPK2	0.00183083	0.0143947	8.74971
GO:0050776	regulation of immune response	CD226	0.00259058	0.0164768	2.96144
GO:0050776	regulation of immune response	KIR2DL3	0.00259058	0.0164768	2.96144
GO:0050776	regulation of immune response	KIR3DL1	0.00259058	0.0164768	2.96144
GO:0050776	regulation of immune response	KIR2DL2	0.00259058	0.0164768	2.96144
GO:0050776	regulation of immune response	FCGR3A	0.00259058	0.0164768	2.96144
GO:0050776	regulation of immune response	C3	0.00259058	0.0164768	2.96144
GO:0050776	regulation of immune response	IGKV1-5	0.00259058	0.0164768	2.96144
GO:0050776	regulation of immune response	KIR2DL1	0.00259058	0.0164768	2.96144
GO:0050776	regulation of immune response	KIR2DS2	0.00259058	0.0164768	2.96144
GO:0050776	regulation of immune response	BCL6	0.00259058	0.0164768	2.96144
GO:0050776	regulation of immune response	IGKC	0.00259058	0.0164768	2.96144
GO:0046320	regulation of fatty acid oxidation	SLC25A20	0.00364211	0.0207016	7.36818
GO:0046320	regulation of fatty acid oxidation	ACSL1	0.00364211	0.0207016	7.36818
GO:0046320	regulation of fatty acid oxidation	PRKAB2	0.00364211	0.0207016	7.36818
GO:0046320	regulation of fatty acid oxidation	PRKAA2	0.00364211	0.0207016	7.36818
GO:0034509	centromeric core chromatin assembly	HJURP	0.00479981	0.0244226	23.3326
GO:0034509	centromeric core chromatin assembly	CENPW	0.00479981	0.0244226	23.3326
GO:0034755	iron ion transmembrane transport	SCARA5	0.00479981	0.0244226	23.3326
GO:0034755	iron ion transmembrane transport	SLC40A1	0.00479981	0.0244226	23.3326
GO:0008284	positive regulation of cell proliferation	ITGAV	0.00596599	0.0274623	0.370358
GO:0008284	positive regulation of cell proliferation	HTR1A	0.00596599	0.0274623	0.370358
GO:0008284	positive regulation of cell proliferation	IL6	0.00596599	0.0274623	0.370358
GO:0008284	positive regulation of cell proliferation	FGF17	0.00596599	0.0274623	0.370358
GO:0008284	positive regulation of cell proliferation	TGFB2	0.00596599	0.0274623	0.370358
GO:0008284	positive regulation of cell proliferation	FOSL1	0.00596599	0.0274623	0.370358
GO:0014829	vascular smooth muscle contraction	PIK3C2A	0.00941762	0.0338102	17.4994
GO:0014829	vascular smooth muscle contraction	ACTA2	0.00941762	0.0338102	17.4994
GO:0046022	positive regulation of transcription from RNA polymerase II promoter during mitosis	JUNB	0.00941762	0.0338102	17.4994
GO:0046022	positive regulation of transcription from RNA polymerase II promoter during mitosis	FOSL1	0.00941762	0.0338102	17.4994
GO:0031145	anaphase-promoting complex-dependent proteasomal ubiquitin-dependent protein catabolic process	ANAPC10	0.0128288	0.0378289	0.22653
GO:0031145	anaphase-promoting complex-dependent proteasomal ubiquitin-dependent protein catabolic process	CDK1	0.0128288	0.0378289	0.22653
GO:0006367	transcription initiation from RNA polymerase II promoter	NRBF2	0.013133	0.0381187	0.227265
GO:0006367	transcription initiation from RNA polymerase II promoter	PPARGC1A	0.013133	0.0381187	0.227265
GO:0007050	cell cycle arrest	PRKAB2	0.0131571	0.0381412	2.29501
GO:0007050	cell cycle arrest	KIF20B	0.0131571	0.0381412	2.29501
GO:0007050	cell cycle arrest	SESN1	0.0131571	0.0381412	2.29501
GO:0007050	cell cycle arrest	TGFB2	0.0131571	0.0381412	2.29501
GO:0007050	cell cycle arrest	ATM	0.0131571	0.0381412	2.29501
GO:0007050	cell cycle arrest	IL8	0.0131571	0.0381412	2.29501
GO:0007050	cell cycle arrest	THBS1	0.0131571	0.0381412	2.29501
GO:0007050	cell cycle arrest	TP53INP1	0.0131571	0.0381412	2.29501
GO:0007050	cell cycle arrest	CDKN1A	0.0131571	0.0381412	2.29501
GO:0007050	cell cycle arrest	SESN3	0.0131571	0.0381412	2.29501
GO:0007050	cell cycle arrest	HBP1	0.0131571	0.0381412	2.29501
GO:0007050	cell cycle arrest	PRKAA2	0.0131571	0.0381412	2.29501
GO:0030449	regulation of complement activation	PROS1	0.0133701	0.0383383	7.49975
GO:0030449	regulation of complement activation	CFH	0.0133701	0.0383383	7.49975
GO:0030449	regulation of complement activation	C3	0.0133701	0.0383383	7.49975
GO:0043525	positive regulation of neuron apoptotic process	IL18	0.0144439	0.0392699	3.49988
GO:0043525	positive regulation of neuron apoptotic process	CCL3	0.0144439	0.0392699	3.49988
GO:0043525	positive regulation of neuron apoptotic process	JUN	0.0144439	0.0392699	3.49988
GO:0043525	positive regulation of neuron apoptotic process	TGFB2	0.0144439	0.0392699	3.49988
GO:0043525	positive regulation of neuron apoptotic process	ATM	0.0144439	0.0392699	3.49988
GO:0043525	positive regulation of neuron apoptotic process	CASP9	0.0144439	0.0392699	3.49988
GO:0003014	renal system process	FAS	0.0153992	0.0400211	13.9995
GO:0003014	renal system process	RRM2B	0.0153992	0.0400211	13.9995
GO:0045722	positive regulation of gluconeogenesis	PPARGC1A	0.0153992	0.0400211	13.9995
GO:0045722	positive regulation of gluconeogenesis	ARPP19	0.0153992	0.0400211	13.9995
GO:0010888	negative regulation of lipid storage	ITGAV	0.0226629	0.0441101	11.6663
GO:0010888	negative regulation of lipid storage	IL6	0.0226629	0.0441101	11.6663
GO:0015718	monocarboxylic acid transport	SLC16A4	0.0226629	0.0441101	11.6663
GO:0015718	monocarboxylic acid transport	SLC16A6	0.0226629	0.0441101	11.6663
GO:0042092	type 2 immune response	IL18	0.0226629	0.0441101	11.6663
GO:0042092	type 2 immune response	BCL6	0.0226629	0.0441101	11.6663
GO:0008543	fibroblast growth factor receptor signaling pathway	CASP9	0.0235441	0.0444706	0.309724
GO:0008543	fibroblast growth factor receptor signaling pathway	CDK1	0.0235441	0.0444706	0.309724
GO:0008543	fibroblast growth factor receptor signaling pathway	FGF17	0.0235441	0.0444706	0.309724
GO:0035023	regulation of Rho protein signal transduction	SOS2	0.0243427	0.0447794	0.158366
GO:0051591	response to cAMP	FOSL1	0.0276598	0.0459065	2.75272
GO:0051591	response to cAMP	PLAT	0.0276598	0.0459065	2.75272
GO:0051591	response to cAMP	JUN	0.0276598	0.0459065	2.75272
GO:0051591	response to cAMP	JUNB	0.0276598	0.0459065	2.75272
GO:0051591	response to cAMP	BCKDHB	0.0276598	0.0459065	2.75272
GO:0051591	response to cAMP	C1S	0.0276598	0.0459065	2.75272
GO:0051591	response to cAMP	DUSP1	0.0276598	0.0459065	2.75272
GO:0010951	negative regulation of endopeptidase activity	SERPINB2	0.0279155	0.0459843	3.04338
GO:0010951	negative regulation of endopeptidase activity	SPOCK1	0.0279155	0.0459843	3.04338
GO:0010951	negative regulation of endopeptidase activity	PROS1	0.0279155	0.0459843	3.04338
GO:0010951	negative regulation of endopeptidase activity	SERPINB11	0.0279155	0.0459843	3.04338
GO:0010951	negative regulation of endopeptidase activity	TFPI	0.0279155	0.0459843	3.04338
GO:0010951	negative regulation of endopeptidase activity	SERPINB9	0.0279155	0.0459843	3.04338
GO:0030036	actin cytoskeleton organization	BCL6	0.0305324	0.0467183	0.165089
GO:0031953	negative regulation of protein autophosphorylation	JUN	0.0311309	0.0468717	9.99967
GO:0031953	negative regulation of protein autophosphorylation	ERRFI1	0.0311309	0.0468717	9.99967
GO:0042730	fibrinolysis	PLAT	0.0320172	0.0470902	5.52613
GO:0042730	fibrinolysis	SERPINB2	0.0320172	0.0470902	5.52613
GO:0042730	fibrinolysis	PROS1	0.0320172	0.0470902	5.52613
GO:0007275	multicellular organismal development	UBTFL1	0.0329128	0.0473008	0.509692
GO:0007275	multicellular organismal development	DPY19L2	0.0329128	0.0473008	0.509692
GO:0007275	multicellular organismal development	NKX2-4	0.0329128	0.0473008	0.509692
GO:0007275	multicellular organismal development	EDIL3	0.0329128	0.0473008	0.509692
GO:0007275	multicellular organismal development	LEFTY2	0.0329128	0.0473008	0.509692
GO:0007275	multicellular organismal development	TSNAX	0.0329128	0.0473008	0.509692
GO:0007275	multicellular organismal development	TSHZ2	0.0329128	0.0473008	0.509692
GO:0007275	multicellular organismal development	SPRY3	0.0329128	0.0473008	0.509692
GO:0007275	multicellular organismal development	CHURC1	0.0329128	0.0473008	0.509692
GO:0071346	cellular response to interferon-gamma	CCL3	0.0368819	0.0481292	5.24983
GO:0071346	cellular response to interferon-gamma	IL18	0.0368819	0.0481292	5.24983
GO:0071346	cellular response to interferon-gamma	TLR3	0.0368819	0.0481292	5.24983
GO:0006457	protein folding	LMAN2L	0.0376615	0.0482744	0.417647
GO:0006457	protein folding	CRYAB	0.0376615	0.0482744	0.417647
GO:0006457	protein folding	DNAJB4	0.0376615	0.0482744	0.417647
GO:0006457	protein folding	TUBB2A	0.0376615	0.0482744	0.417647
GO:0006457	protein folding	DNAJC3	0.0376615	0.0482744	0.417647
GO:0007623	circadian rhythm	PROK2	0.0403936	0.0487447	3.18171
GO:0007623	circadian rhythm	ARNTL	0.0403936	0.0487447	3.18171
GO:0007623	circadian rhythm	PER2	0.0403936	0.0487447	3.18171
GO:0007623	circadian rhythm	JUN	0.0403936	0.0487447	3.18171
GO:0007623	circadian rhythm	NFIL3	0.0403936	0.0487447	3.18171
GO:0002237	response to molecule of bacterial origin	IL8	0.0407284	0.0487985	8.74971
GO:0002237	response to molecule of bacterial origin	CD24	0.0407284	0.0487985	8.74971
GO:0042304	regulation of fatty acid biosynthetic process	PRKAB2	0.0407284	0.0487985	8.74971
GO:0042304	regulation of fatty acid biosynthetic process	PRKAA2	0.0407284	0.0487985	8.74971
GO:0051056	regulation of small GTPase mediated signal transduction	RASA4	0.0413519	0.0488968	0.271309
GO:0051056	regulation of small GTPase mediated signal transduction	SOS2	0.0413519	0.0488968	0.271309
GO:0006633	fatty acid biosynthetic process	PRKAA2	0.0431342	0.0491642	2.76307
GO:0006633	fatty acid biosynthetic process	ELOVL4	0.0431342	0.0491642	2.76307
GO:0006633	fatty acid biosynthetic process	FADS2	0.0431342	0.0491642	2.76307
GO:0006633	fatty acid biosynthetic process	SCD	0.0431342	0.0491642	2.76307
GO:0006633	fatty acid biosynthetic process	PRKAB2	0.0431342	0.0491642	2.76307
GO:0006633	fatty acid biosynthetic process	ACSL3	0.0431342	0.0491642	2.76307
GO:0006956	complement activation	CFH	0.0496539	0.0499969	3.01714
GO:0006956	complement activation	IGKV1-5	0.0496539	0.0499969	3.01714
GO:0006956	complement activation	C1S	0.0496539	0.0499969	3.01714
GO:0006956	complement activation	IGKC	0.0496539	0.0499969	3.01714
GO:0006956	complement activation	C3	0.0496539	0.0499969	3.01714
