# Supplementary material for: Plasma miRNAs in predicting radiosensitivity in non-small cell lung cancer
Source: Tumour Biol. 2016 Apr 13;37(9):11927–36. doi: 10.1007/s13277-016-5052-8 (PMC5080326; doi:10.1007/s13277-016-5052-8)
Supplement: Supplementary file 5 — Pathway analysis (XLSX 17 kb) [file 13277_2016_5052_MOESM5_ESM.xlsx]

## Sheet: Radioresistance
path_id	path_name	gene_name	pvalue	FDR	enrichment
4612	Antigen processing and presentation	KIR2DL3	0.004682	0.0312721	11.4338
4612	Antigen processing and presentation	HSPA1A	0.004682	0.0312721	11.4338
4612	Antigen processing and presentation	HSPA1B	0.004682	0.0312721	11.4338
4010	MAPK signaling pathway	TGFB2	0.0281605	0.0477101	4.32324
4010	MAPK signaling pathway	HSPA1A	0.0281605	0.0477101	4.32324
4010	MAPK signaling pathway	DUSP6	0.0281605	0.0477101	4.32324
4010	MAPK signaling pathway	HSPA1B	0.0281605	0.0477101	4.32324
4630	Jak-STAT signaling pathway	IL6ST	0.0333345	0.0484991	5.60627
4630	Jak-STAT signaling pathway	LIF	0.0333345	0.0484991	5.60627
4630	Jak-STAT signaling pathway	SPRY4	0.0333345	0.0484991	5.60627
4141	Protein processing in endoplasmic reticulum	HSPA1A	0.039906	0.0492289	5.23477
4141	Protein processing in endoplasmic reticulum	HSPA1B	0.039906	0.0492289	5.23477
4141	Protein processing in endoplasmic reticulum	PPP1R15A	0.039906	0.0492289	5.23477
5212	Pancreatic cancer	TGFB2	0.048963	0.0499339	8.27592
5212	Pancreatic cancer	BRCA2	0.048963	0.0499339	8.27592

## Sheet: Radiosensitive
path_id	path_name	gene_name	pvalue	FDR	enrichment
4740	Olfactory transduction	OR2J3	6.35902e-12	1.42159e-10	3.60813
4740	Olfactory transduction	OR2T29	6.35902e-12	1.42159e-10	3.60813
4740	Olfactory transduction	CAMK2D	6.35902e-12	1.42159e-10	3.60813
4740	Olfactory transduction	OR2T5	6.35902e-12	1.42159e-10	3.60813
4740	Olfactory transduction	OR1N1	6.35902e-12	1.42159e-10	3.60813
4740	Olfactory transduction	OR6N1	6.35902e-12	1.42159e-10	3.60813
4740	Olfactory transduction	OR4F17	6.35902e-12	1.42159e-10	3.60813
4740	Olfactory transduction	OR4M2	6.35902e-12	1.42159e-10	3.60813
4740	Olfactory transduction	OR4F16	6.35902e-12	1.42159e-10	3.60813
4740	Olfactory transduction	OR4M1	6.35902e-12	1.42159e-10	3.60813
4740	Olfactory transduction	OR2L8	6.35902e-12	1.42159e-10	3.60813
4740	Olfactory transduction	OR1B1	6.35902e-12	1.42159e-10	3.60813
4740	Olfactory transduction	OR10P1	6.35902e-12	1.42159e-10	3.60813
4740	Olfactory transduction	OR2L2	6.35902e-12	1.42159e-10	3.60813
4740	Olfactory transduction	OR2A5	6.35902e-12	1.42159e-10	3.60813
4740	Olfactory transduction	OR2A4	6.35902e-12	1.42159e-10	3.60813
4740	Olfactory transduction	OR2T12	6.35902e-12	1.42159e-10	3.60813
4740	Olfactory transduction	OR2A7	6.35902e-12	1.42159e-10	3.60813
4740	Olfactory transduction	OR2Z1	6.35902e-12	1.42159e-10	3.60813
4740	Olfactory transduction	OR10Z1	6.35902e-12	1.42159e-10	3.60813
4740	Olfactory transduction	OR1D5	6.35902e-12	1.42159e-10	3.60813
4740	Olfactory transduction	OR11H1	6.35902e-12	1.42159e-10	3.60813
4740	Olfactory transduction	OR13F1	6.35902e-12	1.42159e-10	3.60813
4740	Olfactory transduction	OR2A1	6.35902e-12	1.42159e-10	3.60813
4740	Olfactory transduction	OR6Y1	6.35902e-12	1.42159e-10	3.60813
4740	Olfactory transduction	OR52I1	6.35902e-12	1.42159e-10	3.60813
4740	Olfactory transduction	OR3A3	6.35902e-12	1.42159e-10	3.60813
4740	Olfactory transduction	OR2A14	6.35902e-12	1.42159e-10	3.60813
4740	Olfactory transduction	OR3A1	6.35902e-12	1.42159e-10	3.60813
4740	Olfactory transduction	OR3A2	6.35902e-12	1.42159e-10	3.60813
4740	Olfactory transduction	OR2T33	6.35902e-12	1.42159e-10	3.60813
4740	Olfactory transduction	OR4K14	6.35902e-12	1.42159e-10	3.60813
4740	Olfactory transduction	OR2T1	6.35902e-12	1.42159e-10	3.60813
4740	Olfactory transduction	OR2T3	6.35902e-12	1.42159e-10	3.60813
4740	Olfactory transduction	OR14I1	6.35902e-12	1.42159e-10	3.60813
4740	Olfactory transduction	OR2T34	6.35902e-12	1.42159e-10	3.60813
4740	Olfactory transduction	OR10G2	6.35902e-12	1.42159e-10	3.60813
4740	Olfactory transduction	OR10G7	6.35902e-12	1.42159e-10	3.60813
4740	Olfactory transduction	OR10G9	6.35902e-12	1.42159e-10	3.60813
4740	Olfactory transduction	OR4D10	6.35902e-12	1.42159e-10	3.60813
4115	p53 signaling pathway	SFN	6.75259e-06	7.54789e-05	5.66158
4115	p53 signaling pathway	THBS1	6.75259e-06	7.54789e-05	5.66158
4115	p53 signaling pathway	CCNE2	6.75259e-06	7.54789e-05	5.66158
4115	p53 signaling pathway	CASP9	6.75259e-06	7.54789e-05	5.66158
4115	p53 signaling pathway	SESN1	6.75259e-06	7.54789e-05	5.66158
4115	p53 signaling pathway	SESN3	6.75259e-06	7.54789e-05	5.66158
4115	p53 signaling pathway	ATM	6.75259e-06	7.54789e-05	5.66158
4115	p53 signaling pathway	RRM2B	6.75259e-06	7.54789e-05	5.66158
4115	p53 signaling pathway	CDK1	6.75259e-06	7.54789e-05	5.66158
4115	p53 signaling pathway	FAS	6.75259e-06	7.54789e-05	5.66158
4115	p53 signaling pathway	CDKN1A	6.75259e-06	7.54789e-05	5.66158
5332	Graft-versus-host disease	KIR3DL1	3.56171e-05	0.000265413	6.82904
5332	Graft-versus-host disease	HLA-DQA1	3.56171e-05	0.000265413	6.82904
5332	Graft-versus-host disease	KIR2DL1	3.56171e-05	0.000265413	6.82904
5332	Graft-versus-host disease	KIR2DL3	3.56171e-05	0.000265413	6.82904
5332	Graft-versus-host disease	KIR2DL2	3.56171e-05	0.000265413	6.82904
5332	Graft-versus-host disease	IL1A	3.56171e-05	0.000265413	6.82904
5332	Graft-versus-host disease	IL6	3.56171e-05	0.000265413	6.82904
5332	Graft-versus-host disease	FAS	3.56171e-05	0.000265413	6.82904
5322	Systemic lupus erythematosus	HIST1H3B	8.68097e-05	0.000459939	3.55061
5322	Systemic lupus erythematosus	HLA-DQA1	8.68097e-05	0.000459939	3.55061
5322	Systemic lupus erythematosus	HIST2H2AB	8.68097e-05	0.000459939	3.55061
5322	Systemic lupus erythematosus	HIST2H3D	8.68097e-05	0.000459939	3.55061
5322	Systemic lupus erythematosus	FCGR3A	8.68097e-05	0.000459939	3.55061
5322	Systemic lupus erythematosus	HIST2H4A	8.68097e-05	0.000459939	3.55061
5322	Systemic lupus erythematosus	C3	8.68097e-05	0.000459939	3.55061
5322	Systemic lupus erythematosus	FCGR1A	8.68097e-05	0.000459939	3.55061
5322	Systemic lupus erythematosus	HIST1H4A	8.68097e-05	0.000459939	3.55061
5322	Systemic lupus erythematosus	HIST1H4B	8.68097e-05	0.000459939	3.55061
5322	Systemic lupus erythematosus	HIST1H2BH	8.68097e-05	0.000459939	3.55061
5322	Systemic lupus erythematosus	HIST1H4D	8.68097e-05	0.000459939	3.55061
5322	Systemic lupus erythematosus	C1S	8.68097e-05	0.000459939	3.55061
5322	Systemic lupus erythematosus	FCGR2C	8.68097e-05	0.000459939	3.55061
4612	Antigen processing and presentation	HLA-DQA1	0.000119579	0.000534649	4.60511
4612	Antigen processing and presentation	KIR3DL3	0.000119579	0.000534649	4.60511
4612	Antigen processing and presentation	KIR3DL1	0.000119579	0.000534649	4.60511
4612	Antigen processing and presentation	KIR2DL1	0.000119579	0.000534649	4.60511
4612	Antigen processing and presentation	KIR2DL3	0.000119579	0.000534649	4.60511
4612	Antigen processing and presentation	KIR2DL2	0.000119579	0.000534649	4.60511
4612	Antigen processing and presentation	RFX5	0.000119579	0.000534649	4.60511
4612	Antigen processing and presentation	HSPA6	0.000119579	0.000534649	4.60511
4612	Antigen processing and presentation	HSPA1A	0.000119579	0.000534649	4.60511
4612	Antigen processing and presentation	HSPA1B	0.000119579	0.000534649	4.60511
4145	Phagosome	ATP6V0B	0.0034311	0.0100624	2.70959
4145	Phagosome	HLA-DQA1	0.0034311	0.0100624	2.70959
4145	Phagosome	THBS1	0.0034311	0.0100624	2.70959
4145	Phagosome	MARCO	0.0034311	0.0100624	2.70959
4145	Phagosome	TUBB2A	0.0034311	0.0100624	2.70959
4145	Phagosome	ITGAV	0.0034311	0.0100624	2.70959
4145	Phagosome	TUBB8	0.0034311	0.0100624	2.70959
4145	Phagosome	FCGR3A	0.0034311	0.0100624	2.70959
4145	Phagosome	C3	0.0034311	0.0100624	2.70959
4145	Phagosome	FCGR1A	0.0034311	0.0100624	2.70959
4145	Phagosome	FCGR2C	0.0034311	0.0100624	2.70959
4145	Phagosome	ATP6V1G2	0.0034311	0.0100624	2.70959
4010	MAPK signaling pathway	TGFB2	0.00390723	0.0109185	2.22008
4010	MAPK signaling pathway	PLA2G2C	0.00390723	0.0109185	2.22008
4010	MAPK signaling pathway	JUN	0.00390723	0.0109185	2.22008
4010	MAPK signaling pathway	CACNA2D1	0.00390723	0.0109185	2.22008
4010	MAPK signaling pathway	FGF17	0.00390723	0.0109185	2.22008
4010	MAPK signaling pathway	IL1A	0.00390723	0.0109185	2.22008
4010	MAPK signaling pathway	SOS2	0.00390723	0.0109185	2.22008
4010	MAPK signaling pathway	FAS	0.00390723	0.0109185	2.22008
4010	MAPK signaling pathway	PTPN7	0.00390723	0.0109185	2.22008
4010	MAPK signaling pathway	HSPA6	0.00390723	0.0109185	2.22008
4010	MAPK signaling pathway	MAP3K13	0.00390723	0.0109185	2.22008
4010	MAPK signaling pathway	IL1R1	0.00390723	0.0109185	2.22008
4010	MAPK signaling pathway	HSPA1A	0.00390723	0.0109185	2.22008
4010	MAPK signaling pathway	HSPA1B	0.00390723	0.0109185	2.22008
4010	MAPK signaling pathway	RPS6KA6	0.00390723	0.0109185	2.22008
4010	MAPK signaling pathway	DUSP1	0.00390723	0.0109185	2.22008
4010	MAPK signaling pathway	DUSP6	0.00390723	0.0109185	2.22008
3320	PPAR signaling pathway	MMP1	0.00826677	0.0186339	3.45059
3320	PPAR signaling pathway	FABP5	0.00826677	0.0186339	3.45059
3320	PPAR signaling pathway	EHHADH	0.00826677	0.0186339	3.45059
3320	PPAR signaling pathway	SCD	0.00826677	0.0186339	3.45059
3320	PPAR signaling pathway	ACSL1	0.00826677	0.0186339	3.45059
3320	PPAR signaling pathway	ACSL3	0.00826677	0.0186339	3.45059
3320	PPAR signaling pathway	FADS2	0.00826677	0.0186339	3.45059
4060	Cytokine-cytokine receptor interaction	CCR10	0.00845347	0.0188982	2.11314
4060	Cytokine-cytokine receptor interaction	TGFB2	0.00845347	0.0188982	2.11314
4060	Cytokine-cytokine receptor interaction	EDA2R	0.00845347	0.0188982	2.11314
4060	Cytokine-cytokine receptor interaction	CCL20	0.00845347	0.0188982	2.11314
4060	Cytokine-cytokine receptor interaction	IL1A	0.00845347	0.0188982	2.11314
4060	Cytokine-cytokine receptor interaction	TNFRSF13B	0.00845347	0.0188982	2.11314
4060	Cytokine-cytokine receptor interaction	CCL3L1	0.00845347	0.0188982	2.11314
4060	Cytokine-cytokine receptor interaction	FAS	0.00845347	0.0188982	2.11314
4060	Cytokine-cytokine receptor interaction	IL8	0.00845347	0.0188982	2.11314
4060	Cytokine-cytokine receptor interaction	CCL3	0.00845347	0.0188982	2.11314
4060	Cytokine-cytokine receptor interaction	IL1R1	0.00845347	0.0188982	2.11314
4060	Cytokine-cytokine receptor interaction	LTB	0.00845347	0.0188982	2.11314
4060	Cytokine-cytokine receptor interaction	ACVR2A	0.00845347	0.0188982	2.11314
4060	Cytokine-cytokine receptor interaction	TNFRSF11B	0.00845347	0.0188982	2.11314
4060	Cytokine-cytokine receptor interaction	IL6	0.00845347	0.0188982	2.11314
4060	Cytokine-cytokine receptor interaction	IL18	0.00845347	0.0188982	2.11314
5142	Chagas disease	TGFB2	0.019974	0.0323583	2.69222
5142	Chagas disease	JUN	0.019974	0.0323583	2.69222
5142	Chagas disease	CCL3L1	0.019974	0.0323583	2.69222
5142	Chagas disease	IL6	0.019974	0.0323583	2.69222
5142	Chagas disease	FAS	0.019974	0.0323583	2.69222
5142	Chagas disease	C3	0.019974	0.0323583	2.69222
5142	Chagas disease	CCL3	0.019974	0.0323583	2.69222
5142	Chagas disease	IL8	0.019974	0.0323583	2.69222
512	O-Glycan biosynthesis	ST3GAL1	0.0200928	0.0324586	4.66651
512	O-Glycan biosynthesis	GALNT5	0.0200928	0.0324586	4.66651
512	O-Glycan biosynthesis	GALNT4	0.0200928	0.0324586	4.66651
512	O-Glycan biosynthesis	C1GALT1	0.0200928	0.0324586	4.66651
511	Other glycan degradation	NEU1	0.0234377	0.0350666	6.17627
511	Other glycan degradation	GBA	0.0234377	0.0350666	6.17627
511	Other glycan degradation	MANBA	0.0234377	0.0350666	6.17627
4012	ErbB signaling pathway	JUN	0.0246196	0.0358985	2.816
4012	ErbB signaling pathway	SOS2	0.0246196	0.0358985	2.816
4012	ErbB signaling pathway	CBLB	0.0246196	0.0358985	2.816
4012	ErbB signaling pathway	SHC4	0.0246196	0.0358985	2.816
4012	ErbB signaling pathway	PAK3	0.0246196	0.0358985	2.816
4012	ErbB signaling pathway	CDKN1A	0.0246196	0.0358985	2.816
4012	ErbB signaling pathway	CAMK2D	0.0246196	0.0358985	2.816
190	Oxidative phosphorylation	ATP6V0B	0.0274159	0.0377076	2.38629
190	Oxidative phosphorylation	NDUFA2	0.0274159	0.0377076	2.38629
190	Oxidative phosphorylation	COX6C	0.0274159	0.0377076	2.38629
190	Oxidative phosphorylation	COX7B	0.0274159	0.0377076	2.38629
190	Oxidative phosphorylation	NDUFS7	0.0274159	0.0377076	2.38629
190	Oxidative phosphorylation	COX17	0.0274159	0.0377076	2.38629
190	Oxidative phosphorylation	ND6	0.0274159	0.0377076	2.38629
190	Oxidative phosphorylation	COX6A1	0.0274159	0.0377076	2.38629
190	Oxidative phosphorylation	ATP6V1G2	0.0274159	0.0377076	2.38629
4610	Complement and coagulation cascades	PLAT	0.0279155	0.0380094	3.04338
4610	Complement and coagulation cascades	CFH	0.0279155	0.0380094	3.04338
4610	Complement and coagulation cascades	TFPI	0.0279155	0.0380094	3.04338
4610	Complement and coagulation cascades	C3	0.0279155	0.0380094	3.04338
4610	Complement and coagulation cascades	PROS1	0.0279155	0.0380094	3.04338
4610	Complement and coagulation cascades	C1S	0.0279155	0.0380094	3.04338
3010	Ribosome	RPL22L1	0.03271	0.040625	2.66296
3010	Ribosome	RPS27L	0.03271	0.040625	2.66296
3010	Ribosome	RPS29	0.03271	0.040625	2.66296
3010	Ribosome	RPL41	0.03271	0.040625	2.66296
3010	Ribosome	RPL34	0.03271	0.040625	2.66296
3010	Ribosome	FAU	0.03271	0.040625	2.66296
3010	Ribosome	RPL27A	0.03271	0.040625	2.66296
4650	Natural killer cell mediated cytotoxicity	CD244	0.037235	0.0436832	2.26611
4650	Natural killer cell mediated cytotoxicity	KIR3DL1	0.037235	0.0436832	2.26611
4650	Natural killer cell mediated cytotoxicity	KIR2DL1	0.037235	0.0436832	2.26611
4650	Natural killer cell mediated cytotoxicity	KIR2DL3	0.037235	0.0436832	2.26611
4650	Natural killer cell mediated cytotoxicity	KIR2DL2	0.037235	0.0436832	2.26611
4650	Natural killer cell mediated cytotoxicity	SOS2	0.037235	0.0436832	2.26611
4650	Natural killer cell mediated cytotoxicity	FCGR3A	0.037235	0.0436832	2.26611
4650	Natural killer cell mediated cytotoxicity	FAS	0.037235	0.0436832	2.26611
4650	Natural killer cell mediated cytotoxicity	SHC4	0.037235	0.0436832	2.26611
4146	Peroxisome	EHHADH	0.0483413	0.049925	2.69222
4146	Peroxisome	PEX1	0.0483413	0.049925	2.69222
4146	Peroxisome	NUDT12	0.0483413	0.049925	2.69222
4146	Peroxisome	ACSL1	0.0483413	0.049925	2.69222
4146	Peroxisome	HSD17B4	0.0483413	0.049925	2.69222
4146	Peroxisome	ACSL3	0.0483413	0.049925	2.69222
